# Supplementary material for: Alkynyltriazenes in Photochemical Metal‐Free Doyle–Kirmse Rearrangements
Source: Angew Chem Int Ed Engl. 2026 Jan 10;65(7):e21012. doi: 10.1002/anie.202521012 (PMC12887635; doi:10.1002/anie.202521012)
Supplement: Supplementary file 2 — Supporting Information [file ANIE-65-e21012-s002.zip]

Archive with 1 entries (1 files):
- ln2  2025.cif
