# Supplementary material for: Alkynyltriazenes in Photochemical Metal‐Free Doyle–Kirmse Rearrangements
Source: Angew Chem Int Ed Engl. 2026 Jan 10;65(7):e21012. doi: 10.1002/anie.202521012 (PMC12887635; doi:10.1002/anie.202521012)
Supplement: Supplementary file 2 — Supporting Information [file ANIE-65-e21012-s002.zip › ln2 2025.cif]

data_GLOBAL

# 1. SUBMISSION DETAILS

_publ_contact_author_name  'Hashmi, A. Stephen K.'
_publ_contact_author_address
;
        Organisch-Chemisches Institut
        Universit\"at Heidelberg
        Im Neuenheimer Feld 270
        D-69120 Heidelberg
        Germany
;
_publ_contact_author_phone      '049 6221 54- 8413'
_publ_contact_author_fax        '049 6221 54- 4205'
_publ_contact_author_email      'hashmi@hashmi.de'
_publ_requested_journal         'JACS'
_publ_requested_coeditor_name     ?

_publ_contact_letter
;
  paper to be submitted for publication in JACS
;

#====================================================================

# 3. TITLE AND AUTHOR LIST

_publ_section_title
;
 Photochemical Metal-Free Doyle-Kirmse Rearrangement Reactions of 
 Alkynyl Triazenes via Cyanocarbenes
;

loop_
 _publ_author_name
 _publ_author_address
       'Ningning Liu'
;       Organisch-Chemisches Institut
        Universit\"at Heidelberg
        Im Neuenheimer Feld 270
        69120 Heidelberg
        Germany
;
       'Melina Maag'
;       Organisch-Chemisches Institut
        Universit\"at Heidelberg
        Im Neuenheimer Feld 270
        69120 Heidelberg
        Germany
;
       'Elena Michel'
;       Organisch-Chemisches Institut
        Universit\"at Heidelberg
        Im Neuenheimer Feld 270
        69120 Heidelberg
        Germany
;
       'Frank Rominger'
;       Organisch-Chemisches Institut
        Universit\"at Heidelberg
        Im Neuenheimer Feld 270
        69120 Heidelberg
        Germany
;
       'Matthias Rudolph'
;       Organisch-Chemisches Institut
        Universit\"at Heidelberg
        Im Neuenheimer Feld 270
        69120 Heidelberg
        Germany
;
       'A. Stephen K. Hashmi'
;       Organisch-Chemisches Institut
        Universit\"at Heidelberg
        Im Neuenheimer Feld 270
        69120 Heidelberg
        Germany
;

#==================================================================

 
data_ln2 
  
_audit_creation_method            'SHELXL-2019/3' 
_shelx_SHELXL_version_number      '2019/3' 
_chemical_name_systematic         ? 
_chemical_name_common             '5d in manuscript' 
_chemical_melting_point           ? 
_chemical_formula_moiety          ? 
_chemical_formula_sum 
 'C17 H11 F2 N S' 
_chemical_formula_weight          299.33 
  
loop_ 
 _atom_type_symbol 
 _atom_type_description 
 _atom_type_scat_dispersion_real 
 _atom_type_scat_dispersion_imag 
 _atom_type_scat_source 
 'C'  'C'   0.0033   0.0016 
 'International Tables Vol C Tables 4.2.6.8 and 6.1.1.4' 
 'H'  'H'   0.0000   0.0000 
 'International Tables Vol C Tables 4.2.6.8 and 6.1.1.4' 
 'N'  'N'   0.0061   0.0033 
 'International Tables Vol C Tables 4.2.6.8 and 6.1.1.4' 
 'F'  'F'   0.0171   0.0103 
 'International Tables Vol C Tables 4.2.6.8 and 6.1.1.4' 
 'S'  'S'   0.1246   0.1234 
 'International Tables Vol C Tables 4.2.6.8 and 6.1.1.4' 
  
_space_group_crystal_system       monoclinic 
_space_group_IT_number            14 
_space_group_name_H-M_alt         'P 21/c' 
_space_group_name_Hall            '-P 2ybc' 
  
_shelx_space_group_comment 
; 
The symmetry employed for this shelxl refinement is uniquely defined 
by the following loop, which should always be used as a source of 
symmetry information in preference to the above space-group names. 
They are only intended as comments. 
; 
  
loop_ 
 _space_group_symop_operation_xyz 
 'x, y, z' 
 '-x, y+1/2, -z+1/2' 
 '-x, -y, -z' 
 'x, -y-1/2, z-1/2' 
  
_cell_length_a                    8.1675(7) 
_cell_length_b                    16.1888(13) 
_cell_length_c                    11.5119(9) 
_cell_angle_alpha                 90 
_cell_angle_beta                  108.6897(15) 
_cell_angle_gamma                 90 
_cell_volume                      1441.9(2) 
_cell_formula_units_Z             4 
_cell_measurement_temperature     200(2) 
_cell_measurement_reflns_used     4937 
_cell_measurement_theta_min       2.25 
_cell_measurement_theta_max       27.91 
  
_exptl_crystal_description        column 
_exptl_crystal_colour             colourless 
_exptl_crystal_density_meas       ? 
_exptl_crystal_density_method     ? 
_exptl_crystal_density_diffrn     1.379 
_exptl_crystal_F_000              616 
_exptl_transmission_factor_min    ? 
_exptl_transmission_factor_max    ? 
_exptl_crystal_size_max           0.188 
_exptl_crystal_size_mid           0.158 
_exptl_crystal_size_min           0.100 
_exptl_absorpt_coefficient_mu     0.238 
_shelx_estimated_absorpt_T_min    0.957 
_shelx_estimated_absorpt_T_max    0.977 
_exptl_absorpt_correction_type    multi-scan 
_exptl_absorpt_correction_T_min   0.9166 
_exptl_absorpt_correction_T_max   0.9598 
_exptl_absorpt_process_details
;
Sheldrick, G. M. (2008). <i>SADABS</i>. University of G\"ottingen, Germany.
; 
_exptl_absorpt_special_details    ? 
_diffrn_ambient_temperature       200(2) 
_diffrn_radiation_wavelength      0.71073 
_diffrn_radiation_type            MoK\a 
_diffrn_source                    'ImuS microsource' 
_diffrn_measurement_device_type   'Bruker APEX-II Quazar area detector' 
_diffrn_measurement_method        '\f and \w scans' 
_diffrn_detector_area_resol_mean  ? 
_diffrn_reflns_number             16333 
_diffrn_reflns_av_unetI/netI      0.0344 
_diffrn_reflns_av_R_equivalents   0.0386 
_diffrn_reflns_limit_h_min        -11 
_diffrn_reflns_limit_h_max        11 
_diffrn_reflns_limit_k_min        -22 
_diffrn_reflns_limit_k_max        22 
_diffrn_reflns_limit_l_min        -15 
_diffrn_reflns_limit_l_max        15 
_diffrn_reflns_theta_min          2.252 
_diffrn_reflns_theta_max          29.289 
_diffrn_reflns_theta_full         25.242 
_diffrn_measured_fraction_theta_max   0.916 
_diffrn_measured_fraction_theta_full  0.998 
_diffrn_reflns_Laue_measured_fraction_max    0.916 
_diffrn_reflns_Laue_measured_fraction_full   0.998 
_diffrn_reflns_point_group_measured_fraction_max   0.916 
_diffrn_reflns_point_group_measured_fraction_full  0.998 
_reflns_number_total              3613 
_reflns_number_gt                 2796 
_reflns_threshold_expression      'I > 2\s(I)' 
_reflns_Friedel_coverage          0.000 
_reflns_Friedel_fraction_max      . 
_reflns_Friedel_fraction_full     . 
  
_reflns_special_details 
; 
 Reflections were merged by SHELXL according to the crystal 
 class for the calculation of statistics and refinement. 
  
 _reflns_Friedel_fraction is defined as the number of unique 
 Friedel pairs measured divided by the number that would be 
 possible theoretically, ignoring centric projections and 
 systematic absences. 
; 
  
_computing_data_collection        'Bruker APEX2' 
_computing_cell_refinement        'Bruker SAINT' 
_computing_data_reduction         'Bruker SAINT' 
_computing_structure_solution     'SHELXT-2018/2 (Sheldrick 2015)' 
_computing_structure_refinement 'SHELXL-2019/2 (Sheldrick, 2019)' 
_computing_molecular_graphics     'Bruker SHELXTL' 
_computing_publication_material   'Bruker SHELXTL' 
_refine_special_details           ? 
_refine_ls_structure_factor_coef  Fsqd 
_refine_ls_matrix_type            full 
_refine_ls_weighting_scheme       calc 
_refine_ls_weighting_details 
'w=1/[\s^2^(Fo^2^)+(0.0391P)^2^+0.5256P] where P=(Fo^2^+2Fc^2^)/3' 
_atom_sites_solution_primary      ? 
_atom_sites_solution_secondary    ? 
_atom_sites_solution_hydrogens    mixed 
_refine_ls_hydrogen_treatment     mixed 
_refine_ls_extinction_method      none 
_refine_ls_extinction_coef        . 
_refine_ls_number_reflns          3613 
_refine_ls_number_parameters      196 
_refine_ls_number_restraints      2 
_refine_ls_R_factor_all           0.0597 
_refine_ls_R_factor_gt            0.0416 
_refine_ls_wR_factor_ref          0.1006 
_refine_ls_wR_factor_gt           0.0922 
_refine_ls_goodness_of_fit_ref    1.038 
_refine_ls_restrained_S_all       1.038 
_refine_ls_shift/su_max           0.001 
_refine_ls_shift/su_mean          0.000 
  
loop_ 
 _atom_site_label 
 _atom_site_type_symbol 
 _atom_site_fract_x 
 _atom_site_fract_y 
 _atom_site_fract_z 
 _atom_site_U_iso_or_equiv 
 _atom_site_adp_type 
 _atom_site_occupancy 
 _atom_site_site_symmetry_order 
 _atom_site_calc_flag 
 _atom_site_refinement_flags_posn 
 _atom_site_refinement_flags_adp 
 _atom_site_refinement_flags_occupancy 
 _atom_site_disorder_assembly 
 _atom_site_disorder_group 
S1 S 0.39536(5) 0.54652(2) 0.28615(4) 0.03233(12) Uani 1 1 d . . . . . 
C1 C 0.58315(19) 0.61530(9) 0.29345(13) 0.0275(3) Uani 1 1 d . . . . . 
C2 C 0.6627(2) 0.63877(10) 0.42347(15) 0.0299(3) Uani 1 1 d . . . . . 
N3 N 0.72141(19) 0.65728(10) 0.52375(13) 0.0424(4) Uani 1 1 d . . . . . 
C4 C 0.5207(2) 0.69239(10) 0.21749(15) 0.0345(4) Uani 1 1 d . . . . . 
H4 H 0.479236 0.686705 0.130797 0.041 Uiso 1 1 calc R U . . . 
C5 C 0.5202(2) 0.76509(11) 0.26273(16) 0.0391(4) Uani 1 1 d D . . . . 
C6 C 0.5183(4) 0.83850(14) 0.3075(2) 0.0714(8) Uani 1 1 d D . . . . 
H6A H 0.612(3) 0.8728(13) 0.315(2) 0.086 Uiso 1 1 d D U . . . 
H6B H 0.416(3) 0.8546(15) 0.323(2) 0.086 Uiso 1 1 d D U . . . 
C11 C 0.70321(19) 0.56077(9) 0.24898(14) 0.0275(3) Uani 1 1 d . . . . . 
C12 C 0.6825(2) 0.55386(12) 0.12504(15) 0.0418(4) Uani 1 1 d . . . . . 
H12 H 0.591961 0.583306 0.067181 0.050 Uiso 1 1 calc R U . . . 
C13 C 0.7917(2) 0.50477(12) 0.08420(16) 0.0441(4) Uani 1 1 d . . . . . 
H13 H 0.777035 0.500111 -0.000802 0.053 Uiso 1 1 calc R U . . . 
C14 C 0.9214(2) 0.46312(10) 0.16950(16) 0.0352(4) Uani 1 1 d . . . . . 
C15 C 0.9427(2) 0.46566(11) 0.29168(16) 0.0382(4) Uani 1 1 d . . . . . 
H15 H 1.031062 0.434353 0.348439 0.046 Uiso 1 1 calc R U . . . 
C16 C 0.8325(2) 0.51496(10) 0.33124(15) 0.0346(4) Uani 1 1 d . . . . . 
H16 H 0.845714 0.517433 0.416222 0.041 Uiso 1 1 calc R U . . . 
F18 F 1.03377(14) 0.41779(7) 0.13070(10) 0.0508(3) Uani 1 1 d . . . . . 
C21 C 0.25854(19) 0.61579(10) 0.32938(14) 0.0287(3) Uani 1 1 d . . . . . 
C22 C 0.1300(2) 0.65892(10) 0.24208(14) 0.0323(4) Uani 1 1 d . . . . . 
C23 C 0.0207(2) 0.71338(11) 0.27212(17) 0.0389(4) Uani 1 1 d . . . . . 
H23 H -0.065705 0.742297 0.210210 0.047 Uiso 1 1 calc R U . . . 
C24 C 0.0397(2) 0.72494(11) 0.39477(17) 0.0403(4) Uani 1 1 d . . . . . 
H24 H -0.034024 0.762546 0.417477 0.048 Uiso 1 1 calc R U . . . 
C25 C 0.1646(2) 0.68251(11) 0.48464(16) 0.0390(4) Uani 1 1 d . . . . . 
H25 H 0.175300 0.690407 0.568537 0.047 Uiso 1 1 calc R U . . . 
C26 C 0.2742(2) 0.62842(11) 0.45244(15) 0.0339(4) Uani 1 1 d . . . . . 
H26 H 0.360636 0.599694 0.514552 0.041 Uiso 1 1 calc R U . . . 
F27 F 0.10995(14) 0.64628(7) 0.12237(9) 0.0475(3) Uani 1 1 d . . . . . 
  
loop_ 
 _atom_site_aniso_label 
 _atom_site_aniso_U_11 
 _atom_site_aniso_U_22 
 _atom_site_aniso_U_33 
 _atom_site_aniso_U_23 
 _atom_site_aniso_U_13 
 _atom_site_aniso_U_12 
S1 0.0338(2) 0.0262(2) 0.0367(2) -0.00411(17) 0.01088(17) -0.00370(16) 
C1 0.0289(7) 0.0260(8) 0.0255(7) -0.0001(6) 0.0059(6) -0.0017(6) 
C2 0.0281(8) 0.0292(8) 0.0315(8) -0.0018(7) 0.0082(6) 0.0009(6) 
N3 0.0394(8) 0.0506(10) 0.0336(8) -0.0090(7) 0.0069(6) 0.0020(7) 
C4 0.0396(9) 0.0324(9) 0.0306(8) 0.0057(7) 0.0101(7) 0.0024(7) 
C5 0.0397(9) 0.0311(9) 0.0420(10) 0.0093(8) 0.0068(8) -0.0016(7) 
C6 0.0876(19) 0.0335(12) 0.0714(16) 0.0018(11) -0.0048(14) 0.0040(12) 
C11 0.0289(8) 0.0260(8) 0.0265(7) -0.0009(6) 0.0077(6) -0.0031(6) 
C12 0.0443(10) 0.0521(12) 0.0257(8) 0.0017(8) 0.0067(7) 0.0116(8) 
C13 0.0521(11) 0.0538(12) 0.0277(8) -0.0034(8) 0.0145(8) 0.0052(9) 
C14 0.0356(8) 0.0315(9) 0.0423(9) -0.0098(7) 0.0178(7) -0.0038(7) 
C15 0.0405(9) 0.0332(9) 0.0371(9) 0.0003(7) 0.0072(7) 0.0068(7) 
C16 0.0421(9) 0.0341(9) 0.0253(8) 0.0014(7) 0.0078(7) 0.0049(7) 
F18 0.0521(6) 0.0492(7) 0.0577(7) -0.0132(5) 0.0270(6) 0.0062(5) 
C21 0.0276(7) 0.0269(8) 0.0308(8) -0.0006(6) 0.0084(6) -0.0049(6) 
C22 0.0324(8) 0.0360(9) 0.0266(8) 0.0026(7) 0.0069(6) -0.0062(7) 
C23 0.0317(8) 0.0368(10) 0.0453(10) 0.0097(8) 0.0083(7) 0.0010(7) 
C24 0.0378(9) 0.0333(9) 0.0537(11) -0.0038(8) 0.0200(8) -0.0012(7) 
C25 0.0405(9) 0.0436(10) 0.0344(9) -0.0058(8) 0.0142(7) -0.0056(8) 
C26 0.0331(8) 0.0371(9) 0.0295(8) 0.0013(7) 0.0072(7) -0.0036(7) 
F27 0.0477(6) 0.0627(7) 0.0275(5) 0.0038(5) 0.0056(4) 0.0003(5) 
  
_geom_special_details 
; 
 All esds (except the esd in the dihedral angle between two l.s. planes) 
 are estimated using the full covariance matrix.  The cell esds are taken 
 into account individually in the estimation of esds in distances, angles 
 and torsion angles; correlations between esds in cell parameters are only 
 used when they are defined by crystal symmetry.  An approximate (isotropic) 
 treatment of cell esds is used for estimating esds involving l.s. planes. 
; 
  
loop_ 
 _geom_bond_atom_site_label_1 
 _geom_bond_atom_site_label_2 
 _geom_bond_distance 
 _geom_bond_site_symmetry_2 
 _geom_bond_publ_flag 
S1 C21 1.7636(16) . ? 
S1 C1 1.8753(16) . ? 
C1 C2 1.478(2) . ? 
C1 C4 1.515(2) . ? 
C1 C11 1.525(2) . ? 
C2 N3 1.139(2) . ? 
C4 C5 1.288(2) . ? 
C4 H4 0.9500 . ? 
C5 C6 1.298(3) . ? 
C6 H6A 0.927(19) . ? 
C6 H6B 0.943(19) . ? 
C11 C16 1.386(2) . ? 
C11 C12 1.387(2) . ? 
C12 C13 1.384(3) . ? 
C12 H12 0.9500 . ? 
C13 C14 1.369(3) . ? 
C13 H13 0.9500 . ? 
C14 F18 1.3578(19) . ? 
C14 C15 1.361(2) . ? 
C15 C16 1.385(2) . ? 
C15 H15 0.9500 . ? 
C16 H16 0.9500 . ? 
C21 C22 1.387(2) . ? 
C21 C26 1.396(2) . ? 
C22 F27 1.3503(18) . ? 
C22 C23 1.375(2) . ? 
C23 C24 1.383(3) . ? 
C23 H23 0.9500 . ? 
C24 C25 1.381(3) . ? 
C24 H24 0.9500 . ? 
C25 C26 1.385(2) . ? 
C25 H25 0.9500 . ? 
C26 H26 0.9500 . ? 
  
loop_ 
 _geom_angle_atom_site_label_1 
 _geom_angle_atom_site_label_2 
 _geom_angle_atom_site_label_3 
 _geom_angle 
 _geom_angle_site_symmetry_1 
 _geom_angle_site_symmetry_3 
 _geom_angle_publ_flag 
C21 S1 C1 101.13(7) . . ? 
C2 C1 C4 109.28(13) . . ? 
C2 C1 C11 111.58(12) . . ? 
C4 C1 C11 114.64(13) . . ? 
C2 C1 S1 106.60(11) . . ? 
C4 C1 S1 110.12(11) . . ? 
C11 C1 S1 104.23(10) . . ? 
N3 C2 C1 178.89(17) . . ? 
C5 C4 C1 124.30(15) . . ? 
C5 C4 H4 117.9 . . ? 
C1 C4 H4 117.9 . . ? 
C4 C5 C6 179.5(2) . . ? 
C5 C6 H6A 118.0(15) . . ? 
C5 C6 H6B 116.9(15) . . ? 
H6A C6 H6B 125(2) . . ? 
C16 C11 C12 118.35(15) . . ? 
C16 C11 C1 120.77(14) . . ? 
C12 C11 C1 120.86(14) . . ? 
C13 C12 C11 121.10(16) . . ? 
C13 C12 H12 119.4 . . ? 
C11 C12 H12 119.4 . . ? 
C14 C13 C12 118.27(16) . . ? 
C14 C13 H13 120.9 . . ? 
C12 C13 H13 120.9 . . ? 
F18 C14 C15 118.69(16) . . ? 
F18 C14 C13 118.65(15) . . ? 
C15 C14 C13 122.66(16) . . ? 
C14 C15 C16 118.41(16) . . ? 
C14 C15 H15 120.8 . . ? 
C16 C15 H15 120.8 . . ? 
C15 C16 C11 121.12(15) . . ? 
C15 C16 H16 119.4 . . ? 
C11 C16 H16 119.4 . . ? 
C22 C21 C26 117.60(15) . . ? 
C22 C21 S1 121.11(12) . . ? 
C26 C21 S1 121.28(12) . . ? 
F27 C22 C23 118.53(15) . . ? 
F27 C22 C21 118.63(15) . . ? 
C23 C22 C21 122.83(15) . . ? 
C22 C23 C24 118.28(16) . . ? 
C22 C23 H23 120.9 . . ? 
C24 C23 H23 120.9 . . ? 
C25 C24 C23 120.81(17) . . ? 
C25 C24 H24 119.6 . . ? 
C23 C24 H24 119.6 . . ? 
C24 C25 C26 119.97(16) . . ? 
C24 C25 H25 120.0 . . ? 
C26 C25 H25 120.0 . . ? 
C25 C26 C21 120.49(15) . . ? 
C25 C26 H26 119.8 . . ? 
C21 C26 H26 119.8 . . ? 
  
loop_ 
 _geom_torsion_atom_site_label_1 
 _geom_torsion_atom_site_label_2 
 _geom_torsion_atom_site_label_3 
 _geom_torsion_atom_site_label_4 
 _geom_torsion 
 _geom_torsion_site_symmetry_1 
 _geom_torsion_site_symmetry_2 
 _geom_torsion_site_symmetry_3 
 _geom_torsion_site_symmetry_4 
 _geom_torsion_publ_flag 
C21 S1 C1 C2 65.37(11) . . . . ? 
C21 S1 C1 C4 -53.07(12) . . . . ? 
C21 S1 C1 C11 -176.50(10) . . . . ? 
C2 C1 C4 C5 -7.3(2) . . . . ? 
C11 C1 C4 C5 -133.41(18) . . . . ? 
S1 C1 C4 C5 109.46(18) . . . . ? 
C2 C1 C11 C16 23.3(2) . . . . ? 
C4 C1 C11 C16 148.16(15) . . . . ? 
S1 C1 C11 C16 -91.39(15) . . . . ? 
C2 C1 C11 C12 -158.66(15) . . . . ? 
C4 C1 C11 C12 -33.8(2) . . . . ? 
S1 C1 C11 C12 86.68(16) . . . . ? 
C16 C11 C12 C13 -2.2(3) . . . . ? 
C1 C11 C12 C13 179.66(17) . . . . ? 
C11 C12 C13 C14 -0.1(3) . . . . ? 
C12 C13 C14 F18 -177.08(16) . . . . ? 
C12 C13 C14 C15 2.6(3) . . . . ? 
F18 C14 C15 C16 177.12(15) . . . . ? 
C13 C14 C15 C16 -2.5(3) . . . . ? 
C14 C15 C16 C11 0.0(3) . . . . ? 
C12 C11 C16 C15 2.3(3) . . . . ? 
C1 C11 C16 C15 -179.62(15) . . . . ? 
C1 S1 C21 C22 93.57(13) . . . . ? 
C1 S1 C21 C26 -87.25(14) . . . . ? 
C26 C21 C22 F27 -178.54(14) . . . . ? 
S1 C21 C22 F27 0.7(2) . . . . ? 
C26 C21 C22 C23 0.7(2) . . . . ? 
S1 C21 C22 C23 179.94(13) . . . . ? 
F27 C22 C23 C24 178.84(15) . . . . ? 
C21 C22 C23 C24 -0.4(3) . . . . ? 
C22 C23 C24 C25 -0.4(3) . . . . ? 
C23 C24 C25 C26 0.9(3) . . . . ? 
C24 C25 C26 C21 -0.6(3) . . . . ? 
C22 C21 C26 C25 -0.2(2) . . . . ? 
S1 C21 C26 C25 -179.42(13) . . . . ? 
  
_refine_diff_density_max    0.275 
_refine_diff_density_min   -0.221 
_refine_diff_density_rms    0.044 
  
_shelx_res_file 
; 
TITL ln2 in P2(1)/c 
    ln2.res 
    created by SHELXL-2019/3 at 16:16:35 on 26-Aug-2024 
REM 
REM  Sehr gute Messung mit hoher Aufloesung (0.73 A), 
REM  Wasserstoffatome gesehen, alle an konstruierten Positionen 
REM  beruecksichtigt, nur die terminalen Allen-Wassserstoffatome 
REM  frei verfeinert. 
REM 
REM 
REM 
CELL 0.71073   8.16750  16.18880  11.51190  90.0000 108.6897  90.0000 
ZERR    4.00   0.00070   0.00130   0.00090   0.0000   0.0015   0.0000 
LATT  1 
SYMM -X, 0.5+Y, 0.5-Z 
SFAC C H N F S 
UNIT 68 44 4 8 4 
TEMP -73.150 
SIZE 0.10 0.158 0.188 
  
L.S. 4 
ACTA 
BOND $H 
CONF 
SADI C6 H6A C6 H6B 
SADI C5 H6A C5 H6B 
FMAP 2 
PLAN 5 
WGHT    0.039100    0.525600 
FVAR       0.22701 
S1    5    0.395362    0.546525    0.286145    11.00000    0.03381    0.02623 = 
         0.03666   -0.00411    0.01088   -0.00370 
C1    1    0.583151    0.615303    0.293447    11.00000    0.02888    0.02604 = 
         0.02551   -0.00014    0.00589   -0.00171 
C2    1    0.662668    0.638769    0.423472    11.00000    0.02813    0.02921 = 
         0.03149   -0.00183    0.00821    0.00095 
N3    3    0.721415    0.657285    0.523751    11.00000    0.03944    0.05061 = 
         0.03358   -0.00905    0.00688    0.00201 
C4    1    0.520717    0.692391    0.217487    11.00000    0.03956    0.03243 = 
         0.03060    0.00565    0.01012    0.00236 
AFIX  43 
H4    2    0.479236    0.686705    0.130797    11.00000   -1.20000 
AFIX   0 
C5    1    0.520199    0.765094    0.262728    11.00000    0.03968    0.03108 = 
         0.04203    0.00933    0.00683   -0.00161 
C6    1    0.518260    0.838495    0.307532    11.00000    0.08762    0.03351 = 
         0.07141    0.00178   -0.00479    0.00400 
H6A   2    0.611866    0.872767    0.314752    11.00000   -1.20000 
H6B   2    0.416264    0.854633    0.322947    11.00000   -1.20000 
C11   1    0.703208    0.560765    0.248983    11.00000    0.02894    0.02603 = 
         0.02650   -0.00090    0.00765   -0.00313 
C12   1    0.682548    0.553858    0.125041    11.00000    0.04433    0.05215 = 
         0.02573    0.00166    0.00667    0.01164 
AFIX  43 
H12   2    0.591961    0.583306    0.067181    11.00000   -1.20000 
AFIX   0 
C13   1    0.791711    0.504771    0.084204    11.00000    0.05212    0.05377 = 
         0.02774   -0.00336    0.01453    0.00517 
AFIX  43 
H13   2    0.777035    0.500111   -0.000802    11.00000   -1.20000 
AFIX   0 
C14   1    0.921364    0.463118    0.169501    11.00000    0.03558    0.03153 = 
         0.04227   -0.00981    0.01784   -0.00379 
C15   1    0.942688    0.465657    0.291680    11.00000    0.04048    0.03325 = 
         0.03710    0.00025    0.00720    0.00679 
AFIX  43 
H15   2    1.031062    0.434353    0.348439    11.00000   -1.20000 
AFIX   0 
C16   1    0.832480    0.514963    0.331244    11.00000    0.04213    0.03412 = 
         0.02534    0.00141    0.00781    0.00492 
AFIX  43 
H16   2    0.845714    0.517433    0.416222    11.00000   -1.20000 
AFIX   0 
F18   4    1.033771    0.417790    0.130702    11.00000    0.05213    0.04919 = 
         0.05771   -0.01322    0.02702    0.00616 
C21   1    0.258538    0.615787    0.329379    11.00000    0.02764    0.02687 = 
         0.03085   -0.00057    0.00841   -0.00493 
C22   1    0.129968    0.658921    0.242080    11.00000    0.03242    0.03598 = 
         0.02658    0.00263    0.00685   -0.00616 
C23   1    0.020654    0.713377    0.272123    11.00000    0.03171    0.03684 = 
         0.04534    0.00970    0.00832    0.00104 
AFIX  43 
H23   2   -0.065705    0.742297    0.210210    11.00000   -1.20000 
AFIX   0 
C24   1    0.039711    0.724939    0.394773    11.00000    0.03779    0.03327 = 
         0.05370   -0.00376    0.02004   -0.00121 
AFIX  43 
H24   2   -0.034024    0.762546    0.417477    11.00000   -1.20000 
AFIX   0 
C25   1    0.164568    0.682507    0.484644    11.00000    0.04052    0.04365 = 
         0.03445   -0.00583    0.01424   -0.00556 
AFIX  43 
H25   2    0.175300    0.690407    0.568537    11.00000   -1.20000 
AFIX   0 
C26   1    0.274176    0.628415    0.452442    11.00000    0.03307    0.03707 = 
         0.02950    0.00132    0.00723   -0.00363 
AFIX  43 
H26   2    0.360636    0.599694    0.514552    11.00000   -1.20000 
AFIX   0 
F27   4    0.109948    0.646281    0.122369    11.00000    0.04767    0.06269 = 
         0.02750    0.00377    0.00562    0.00033 
HKLF 4 
  
  
  
  
REM  ln2 in P2(1)/c 
REM wR2 = 0.1006, GooF = S = 1.038, Restrained GooF = 1.038 for all data 
REM R1 = 0.0416 for 2796 Fo > 4sig(Fo) and 0.0597 for all 3613 data 
REM 196 parameters refined using 2 restraints 
  
END 
  
WGHT      0.0391      0.5256 
  
REM Highest difference peak  0.275,  deepest hole -0.221,  1-sigma level  0.044 
Q1    1   0.3779  0.5801  0.5202  11.00000  0.05    0.28 
Q2    1   0.6268  0.5817  0.2648  11.00000  0.05    0.24 
Q3    1   0.1988  0.6382  0.2870  11.00000  0.05    0.23 
Q4    1   0.6863  0.5489  0.1950  11.00000  0.05    0.22 
Q5    1   0.2395  0.6098  0.3825  11.00000  0.05    0.22 
; 
_shelx_res_checksum   13686 
  
_shelx_hkl_file 
; 
  -1   0   0   14.41    0.42 
   1   0   0   14.39    0.40 
   1   0   0   14.49    0.38 
   1   0   0   14.62    0.42 
  -1   0   0   14.75    0.40 
  -1   0   0   13.87    0.38 
   2   0   0   93.11    1.95 
   2   0   0   94.69    1.91 
  -2   0   0   90.85    1.85 
  -3   0   0   34.40    1.01 
   3   0   0   34.94    1.05 
   3   0   0   35.30    1.11 
  -4   0   0    0.43    0.19 
   4   0   0    0.52    0.21 
   4   0   0    0.63    0.22 
   5   0   0    1.04    0.31 
  -5   0   0    1.92    0.34 
   5   0   0    1.96    0.37 
   6   0   0    3.30    0.52 
   6   0   0    2.82    0.53 
  -6   0   0    3.15    0.47 
   7   0   0    8.43    0.75 
  -7   0   0    6.62    0.84 
  -7   0   0    7.58    0.69 
   7   0   0    7.72    0.81 
  -8   0   0    0.73    0.39 
   8   0   0    1.19    0.44 
   8   0   0    1.54    0.49 
  -9   0   0   19.03    1.41 
   9   0   0   16.52    1.21 
   9   0   0   15.28    1.26 
  10   0   0    2.71    0.65 
   0  -1   0   -0.02    0.02 
   0  -1   0   -0.02    0.01 
   0  -1   0   -0.02    0.01 
   0   1   0    0.01    0.02 
   0   1   0   -0.03    0.01 
   0   1   0    0.01    0.01 
   1  -1   0   45.72    0.93 
   1  -1   0   46.13    0.99 
  -1  -1   0   44.91    0.91 
  -1  -1   0   47.34    0.99 
  -1  -1   0   45.94    0.99 
  -1  -1   0   46.49    0.98 
   1  -1   0   45.52    0.96 
  -1   1   0   47.65    0.97 
   1   1   0   48.96    0.99 
   1   1   0   44.85    0.99 
  -1   1   0   47.94    1.00 
   1   1   0   45.96    0.91 
  -1   1   0   45.76    0.93 
   1   1   0   45.74    0.99 
   2  -1   0  379.71    6.70 
   2  -1   0  385.54    6.70 
   2   1   0  386.59    6.73 
  -3  -1   0   22.26    0.78 
   3  -1   0   22.89    0.84 
   3  -1   0   19.23    0.77 
   3   1   0   22.45    0.86 
   3   1   0   19.94    0.73 
  -3   1   0   20.85    0.73 
   4  -1   0    0.64    0.23 
  -4  -1   0    0.59    0.21 
   4  -1   0    0.86    0.26 
   4   1   0    0.50    0.23 
   4   1   0    0.69    0.21 
  -4   1   0    0.46    0.17 
   5  -1   0    6.32    0.54 
   5  -1   0    5.16    0.53 
  -5  -1   0    7.05    0.55 
   5   1   0    5.01    0.47 
   5   1   0    4.61    0.59 
  -5   1   0    5.37    0.47 
   6  -1   0    4.85    0.64 
  -6  -1   0    4.85    0.51 
   6  -1   0    4.84    0.65 
   6   1   0    4.98    0.52 
  -6   1   0    3.85    0.59 
   6   1   0    5.31    0.69 
  -6   1   0    4.50    0.49 
   7  -1   0   14.68    1.01 
   7  -1   0   15.96    1.11 
  -7  -1   0   16.97    1.02 
  -7   1   0   15.58    1.08 
  -7   1   0   15.82    0.94 
   7   1   0   16.01    1.00 
   7   1   0   18.12    1.18 
   8  -1   0    7.26    0.98 
  -8  -1   0    6.94    0.96 
  -8  -1   0   10.04    0.86 
   8  -1   0    8.98    0.86 
  -8   1   0    7.27    0.95 
   8   1   0    6.98    0.75 
   8   1   0    8.00    1.04 
   9  -1   0    1.56    0.54 
   9  -1   0    1.39    0.56 
  -9  -1   0    1.81    0.56 
   9   1   0    0.64    0.49 
  -9   1   0    1.38    0.52 
   9   1   0    2.05    0.54 
  10  -1   0   -0.15    0.36 
  10  -1   0    0.65    0.59 
  10   1   0    0.36    0.41 
   0  -2   0  141.54    2.54 
   0  -2   0  144.37    2.45 
   0   2   0  140.38    2.53 
   0   2   0  142.47    2.44 
  -1  -2   0    0.61    0.13 
   1  -2   0    0.65    0.12 
  -1  -2   0    0.73    0.09 
   1  -2   0    0.59    0.11 
   1  -2   0    0.53    0.10 
  -1  -2   0    0.77    0.13 
  -1  -2   0    0.66    0.12 
   1  -2   0    0.65    0.10 
  -1   2   0    0.65    0.11 
  -1   2   0    0.71    0.11 
   1   2   0    0.71    0.09 
   1   2   0    0.72    0.13 
  -1   2   0    0.46    0.10 
  -1   2   0    0.73    0.15 
   1   2   0    0.55    0.13 
   2  -2   0  151.84    2.94 
   2  -2   0  152.94    3.01 
   2   2   0  153.32    3.02 
  -2   2   0  154.71    2.95 
  -2   2   0  160.43    2.89 
   2   2   0  154.55    2.84 
   3  -2   0   73.51    1.81 
  -3  -2   0   73.83    1.79 
   3  -2   0   74.49    1.85 
  -3   2   0   73.73    1.69 
   3   2   0   75.94    1.88 
   3   2   0   75.99    1.70 
   4  -2   0   81.50    2.11 
  -4  -2   0   82.45    2.07 
   4  -2   0   80.35    2.11 
  -4   2   0   78.65    1.93 
   4   2   0   82.97    1.98 
   4   2   0   80.22    2.16 
  -5  -2   0   42.60    1.46 
   5  -2   0   44.49    1.54 
   5  -2   0   41.03    1.51 
   5   2   0   43.65    1.60 
  -5   2   0   40.84    1.49 
   5   2   0   44.60    1.43 
  -5   2   0   42.25    1.37 
   6  -2   0   30.02    1.33 
   6  -2   0   27.33    1.31 
  -6  -2   0   28.75    1.28 
  -6   2   0   27.29    1.31 
   6   2   0   28.09    1.36 
   6   2   0   28.57    1.22 
  -6   2   0   32.27    1.24 
  -7  -2   0    0.89    0.36 
   7  -2   0    0.59    0.39 
   7  -2   0    0.33    0.30 
   7   2   0    0.25    0.31 
   7   2   0    0.63    0.31 
  -7   2   0    0.80    0.39 
  -7   2   0    0.02    0.20 
   8  -2   0    4.72    0.82 
  -8  -2   0    4.33    0.69 
   8  -2   0    5.22    0.79 
  -8   2   0    3.26    0.66 
   8   2   0    6.23    0.96 
   8   2   0    4.82    0.72 
   9  -2   0    5.04    0.83 
  -9  -2   0    4.28    0.84 
   9  -2   0    5.70    0.96 
   9   2   0    5.76    0.97 
  -9   2   0    4.66    0.87 
   9   2   0    6.20    0.84 
  10  -2   0    3.04    0.74 
  10  -2   0    2.34    0.88 
   0  -3   0    0.09    0.06 
   0  -3   0    0.05    0.09 
   0  -3   0   -0.07    0.04 
   0   3   0   -0.04    0.04 
   0   3   0    0.02    0.08 
   0   3   0    0.03    0.06 
  -1  -3   0    0.03    0.05 
   1  -3   0    0.09    0.09 
   1  -3   0   -0.10    0.08 
  -1  -3   0    0.02    0.05 
  -1  -3   0   -0.01    0.08 
   1  -3   0    0.02    0.07 
  -1   3   0   -0.08    0.05 
  -1   3   0    0.01    0.09 
   1   3   0    0.10    0.08 
   1   3   0    0.10    0.05 
  -1   3   0   -0.08    0.06 
   1   3   0    0.06    0.09 
   2  -3   0    4.35    0.35 
   2  -3   0    4.56    0.30 
  -2  -3   0    4.42    0.33 
   2   3   0    4.65    0.35 
   2   3   0    4.74    0.35 
  -2   3   0    4.35    0.30 
  -2   3   0    4.85    0.29 
   2   3   0    4.52    0.25 
   3  -3   0   15.55    0.72 
   3  -3   0   16.03    0.68 
  -3  -3   0   14.39    0.68 
   3   3   0   16.21    0.60 
  -3   3   0   15.84    0.68 
   3   3   0   17.05    0.75 
  -3   3   0   16.01    0.63 
  -4  -3   0   39.90    1.32 
   4  -3   0   36.91    1.28 
   4  -3   0   40.06    1.38 
  -4   3   0   38.23    1.18 
   4   3   0   40.84    1.20 
  -4   3   0   38.44    1.30 
   4   3   0   38.89    1.38 
   5  -3   0    0.29    0.23 
  -5  -3   0    0.40    0.23 
   5  -3   0    0.21    0.21 
  -5   3   0    0.10    0.21 
   5   3   0    0.25    0.24 
  -5   3   0    0.02    0.14 
   5   3   0    0.29    0.18 
  -6  -3   0    1.75    0.39 
   6  -3   0    2.09    0.46 
  -6   3   0    2.79    0.48 
  -6   3   0    2.39    0.42 
   6   3   0    3.10    0.54 
   6   3   0    3.02    0.45 
   7  -3   0   56.26    2.11 
   7  -3   0   56.39    2.09 
  -7  -3   0   56.09    2.03 
   7   3   0   55.42    2.18 
   7   3   0   56.06    1.90 
  -7   3   0   55.45    1.85 
  -7   3   0   52.13    2.05 
   8  -3   0    2.24    0.59 
   8  -3   0    2.56    0.61 
  -8  -3   0    1.51    0.45 
   8   3   0    1.41    0.44 
  -8   3   0    1.20    0.47 
   8   3   0    1.12    0.50 
   9  -3   0    0.74    0.43 
  -9  -3   0    0.06    0.39 
   9  -3   0   -0.30    0.34 
   9   3   0    0.11    0.29 
  -9   3   0   -0.09    0.36 
   9   3   0    0.82    0.49 
  10  -3   0    8.21    1.15 
   0  -4   0   26.25    0.67 
   0  -4   0   25.34    0.59 
   0   4   0   26.55    0.61 
   0   4   0   27.00    0.66 
   0   4   0   24.78    0.77 
   1  -4   0   51.35    1.25 
  -1  -4   0   53.78    1.06 
  -1  -4   0   52.34    1.05 
   1  -4   0   53.67    1.12 
  -1   4   0   52.55    1.25 
   1   4   0   52.66    1.33 
   1   4   0   53.09    1.04 
  -1   4   0   53.46    1.11 
   1   4   0   53.42    1.19 
   2  -4   0  107.72    2.18 
   2  -4   0  109.90    2.36 
  -2  -4   0  108.96    2.38 
   2   4   0  103.75    2.28 
  -2   4   0  105.61    2.17 
   2   4   0  107.67    2.39 
   2   4   0  107.74    2.04 
  -2   4   0  110.34    2.23 
   3  -4   0   14.30    0.65 
  -3  -4   0   15.06    0.72 
   3  -4   0   12.06    0.67 
  -3   4   0   13.76    0.60 
   3   4   0   14.32    0.72 
   3   4   0   14.41    0.55 
   3   4   0   13.41    0.69 
  -3   4   0   13.90    0.63 
  -4  -4   0    1.67    0.33 
   4  -4   0    0.96    0.26 
   4  -4   0    1.15    0.29 
  -4   4   0    0.92    0.23 
   4   4   0    1.56    0.35 
  -4   4   0    2.21    0.37 
   4   4   0    1.14    0.24 
   5  -4   0   43.06    1.52 
   5  -4   0   41.74    1.58 
  -5  -4   0   43.81    1.55 
   5   4   0   43.40    1.35 
   5   4   0   42.53    1.61 
  -5   4   0   43.15    1.52 
  -5   4   0   40.10    1.35 
  -6  -4   0    5.66    0.60 
   6  -4   0    5.79    0.62 
   6  -4   0    6.30    0.63 
  -6   4   0    5.24    0.67 
   6   4   0    5.28    0.73 
   6   4   0    5.03    0.50 
  -6   4   0    5.90    0.54 
   7  -4   0   12.77    0.96 
   7  -4   0   13.15    0.99 
  -7  -4   0   13.88    0.97 
   7   4   0   13.86    1.07 
  -7   4   0   12.92    0.98 
  -7   4   0   11.91    0.81 
   7   4   0   13.68    0.86 
   8  -4   0    2.98    0.64 
  -8  -4   0    3.00    0.62 
   8  -4   0    3.48    0.69 
  -8   4   0    3.66    0.70 
   8   4   0    4.16    0.78 
   8   4   0    2.68    0.53 
   9  -4   0    4.47    0.82 
  -9  -4   0    1.67    0.63 
   9  -4   0    1.73    0.57 
   9   4   0    3.53    0.82 
  -9   4   0    2.85    0.68 
  10  -4   0    0.15    0.58 
   0  -5   0    0.30    0.10 
   0  -5   0    0.20    0.07 
   0   5   0    0.13    0.11 
   0   5   0    0.24    0.08 
  -1  -5   0   17.13    0.48 
   1  -5   0   16.63    0.63 
  -1  -5   0   17.06    0.48 
   1   5   0   17.16    0.71 
   1   5   0   16.87    0.47 
  -1   5   0   15.98    0.63 
   1   5   0   16.54    0.56 
  -1   5   0   17.16    0.51 
  -2  -5   0  280.14    4.75 
  -2  -5   0  266.16    5.20 
   2  -5   0  268.10    5.15 
   2   5   0  275.69    4.76 
   2   5   0  274.79    5.25 
  -2   5   0  271.13    5.02 
   2   5   0  282.54    5.08 
  -2   5   0  270.88    4.90 
   3  -5   0   84.02    2.18 
   3  -5   0   88.56    2.02 
  -3  -5   0   88.38    2.21 
   3   5   0   84.51    1.81 
  -3   5   0   85.33    2.00 
   3   5   0   84.24    2.21 
  -3   5   0   90.03    2.03 
   3   5   0   87.28    2.16 
   4  -5   0    1.91    0.39 
   4  -5   0    3.11    0.42 
  -4  -5   0    2.59    0.43 
   4   5   0    2.80    0.45 
  -4   5   0    2.67    0.36 
   4   5   0    2.23    0.30 
  -4   5   0    2.64    0.39 
   5  -5   0    7.31    0.60 
   5  -5   0    7.97    0.67 
  -5  -5   0    8.22    0.67 
  -5   5   0    8.08    0.63 
  -5   5   0    8.16    0.57 
   5   5   0    7.46    0.51 
   5   5   0    7.82    0.69 
   6  -5   0   65.54    2.24 
   6  -5   0   65.44    2.13 
  -6  -5   0   63.76    2.16 
   6   5   0   65.72    1.89 
  -6   5   0   65.21    1.92 
   6   5   0   64.88    2.25 
  -6   5   0   68.15    2.16 
   7  -5   0    7.48    0.80 
  -7  -5   0    6.56    0.71 
   7  -5   0    8.08    0.79 
   7   5   0    5.99    0.59 
  -7   5   0    8.02    0.77 
   7   5   0    6.84    0.92 
   8  -5   0    4.13    0.75 
  -8  -5   0    2.52    0.62 
   8  -5   0    5.15    0.86 
  -8   5   0    3.28    0.66 
   8   5   0    3.22    0.57 
   8   5   0    3.72    0.74 
   9  -5   0    1.33    0.55 
   9  -5   0    1.23    0.55 
  -9   5   0    0.31    0.40 
   9   5   0    2.19    0.69 
   0  -6   0   72.64    1.56 
   0   6   0   69.62    1.75 
   0   6   0   70.28    1.44 
  -1  -6   0    1.33    0.16 
   1  -6   0    1.00    0.20 
   1   6   0    0.94    0.17 
   1   6   0    0.97    0.23 
  -1   6   0    0.88    0.15 
  -1   6   0    1.23    0.23 
  -2  -6   0   93.03    2.29 
  -2  -6   0   95.58    1.84 
   2  -6   0   96.99    2.25 
  -2   6   0   91.79    1.96 
   2   6   0   93.16    2.12 
   2   6   0   92.84    2.31 
  -2   6   0   94.65    2.15 
   3  -6   0  196.01    4.24 
  -3  -6   0  209.88    3.77 
  -3  -6   0  208.54    4.33 
   3   6   0  201.96    3.76 
  -3   6   0  203.40    4.05 
   3   6   0  211.34    4.37 
   3   6   0  204.57    4.20 
  -3   6   0  204.74    3.98 
   4  -6   0   19.70    0.87 
  -4  -6   0   20.92    1.02 
   4  -6   0   19.50    0.99 
   4   6   0   21.09    0.75 
  -4   6   0   19.53    0.87 
   4   6   0   20.15    0.99 
  -4   6   0   19.64    0.85 
   5  -6   0   11.48    0.85 
  -5  -6   0   12.11    0.84 
   5  -6   0   11.14    0.73 
   5   6   0   12.59    0.64 
   5   6   0   11.34    0.83 
  -5   6   0   12.30    0.77 
  -5   6   0   12.89    0.72 
   6  -6   0    2.10    0.44 
  -6  -6   0    1.27    0.41 
   6  -6   0    2.29    0.50 
  -6   6   0    1.96    0.44 
   6   6   0    1.98    0.51 
  -6   6   0    1.33    0.34 
   6   6   0    1.63    0.34 
   7  -6   0    0.00    0.27 
   7  -6   0   -0.10    0.26 
  -7  -6   0   -0.11    0.23 
  -7   6   0   -0.36    0.21 
   7   6   0   -0.18    0.19 
   7   6   0    0.22    0.30 
  -8  -6   0   -0.12    0.26 
   8  -6   0    0.03    0.33 
   8  -6   0   -0.04    0.33 
   8   6   0    0.64    0.42 
  -8   6   0    0.27    0.34 
   9  -6   0    0.41    0.40 
   9  -6   0    0.74    0.46 
  -9  -6   0    0.97    0.54 
   9   6   0    1.56    0.62 
  -9   6   0    0.41    0.41 
   0   7   0    0.24    0.15 
  -1  -7   0    4.12    0.26 
   1  -7   0    4.02    0.34 
  -1   7   0    4.11    0.25 
   1   7   0    4.71    0.41 
   1   7   0    4.45    0.32 
  -1   7   0    4.35    0.38 
  -2  -7   0    0.12    0.09 
   2  -7   0    0.22    0.15 
  -2  -7   0   -0.05    0.14 
  -2   7   0    0.21    0.13 
   2   7   0    0.05    0.13 
  -2   7   0    0.37    0.18 
   2   7   0    0.39    0.21 
  -3  -7   0  304.11    6.11 
  -3  -7   0  310.84    5.44 
   3  -7   0  298.26    6.02 
   3   7   0  301.57    6.14 
  -3   7   0  314.58    5.69 
   3   7   0  310.50    5.95 
  -3   7   0  310.02    5.84 
   3   7   0  314.53    5.47 
   4  -7   0   12.09    0.78 
  -4  -7   0   11.76    0.80 
   4   7   0   11.83    0.82 
  -4   7   0   11.89    0.67 
   4   7   0   10.47    0.73 
  -4   7   0   10.67    0.65 
   4   7   0   10.97    0.53 
   5  -7   0    1.04    0.38 
  -5  -7   0    1.07    0.36 
  -5   7   0    1.12    0.29 
  -5   7   0    0.76    0.29 
   5   7   0    1.44    0.28 
   5   7   0    0.44    0.27 
   6  -7   0   24.27    1.34 
  -6  -7   0   27.10    1.38 
   6  -7   0   29.38    1.31 
   6   7   0   24.72    1.37 
  -6   7   0   26.99    1.26 
  -6   7   0   25.94    1.14 
   6   7   0   26.92    1.06 
  -7  -7   0    9.44    0.88 
   7  -7   0    9.59    0.84 
   7  -7   0    8.86    0.90 
   7   7   0   10.64    0.95 
  -7   7   0    9.44    0.82 
   8  -7   0    2.87    0.64 
  -8  -7   0    2.46    0.60 
   8  -7   0    3.38    0.73 
   8   7   0    2.72    0.70 
  -8   7   0    3.33    0.66 
  -9  -7   0    3.10    0.74 
   9  -7   0    3.30    0.79 
  -9   7   0    2.65    0.65 
   9   7   0    2.90    0.81 
   0  -8   0    7.12    0.41 
   0   8   0    5.66    0.48 
   0   8   0    6.61    0.34 
  -1  -8   0    6.06    0.34 
   1  -8   0    6.34    0.44 
  -1   8   0    5.39    0.31 
  -1   8   0    5.70    0.47 
   1   8   0    5.61    0.48 
   1   8   0    5.30    0.36 
  -2  -8   0   39.68    1.00 
  -2  -8   0   40.97    1.45 
   2  -8   0   37.63    1.31 
   2   8   0   41.92    1.24 
  -2   8   0   42.25    1.33 
  -2   8   0   39.72    1.08 
   2   8   0   40.35    1.45 
   3  -8   0   15.29    0.84 
  -3  -8   0   14.89    0.88 
  -3  -8   0   14.61    0.55 
   3   8   0   16.31    0.93 
   3   8   0   13.35    0.76 
  -3   8   0   14.40    0.76 
  -3   8   0   15.01    0.67 
  -4  -8   0    6.10    0.62 
   4  -8   0    7.18    0.66 
  -4  -8   0    7.02    0.41 
   4   8   0    6.47    0.41 
  -4   8   0    7.61    0.55 
   4   8   0    6.31    0.65 
   4   8   0    7.03    0.62 
  -4   8   0    7.80    0.58 
   5  -8   0    0.73    0.31 
  -5  -8   0    2.31    0.50 
   5   8   0    1.31    0.28 
  -5   8   0    0.94    0.32 
  -5   8   0    1.84    0.38 
   5   8   0    0.75    0.33 
  -6  -8   0    1.56    0.44 
   6  -8   0    1.38    0.48 
   6   8   0    1.42    0.46 
  -6   8   0    1.30    0.39 
  -6   8   0    0.93    0.33 
   7  -8   0    0.21    0.34 
  -7  -8   0   -0.08    0.26 
  -7   8   0    0.08    0.25 
   7   8   0    0.10    0.32 
   8  -8   0    0.06    0.30 
  -8  -8   0   -0.01    0.31 
   8   8   0   -0.24    0.34 
  -8   8   0    0.06    0.30 
   9  -8   0    4.22    0.89 
  -9  -8   0    2.01    0.68 
   9   8   0    3.35    0.83 
  -9   8   0    2.89    0.71 
   0  -9   0    0.02    0.10 
   0   9   0    0.13    0.16 
   0   9   0    0.02    0.09 
   1  -9   0    7.73    0.51 
  -1  -9   0    6.53    0.39 
  -1   9   0    6.24    0.52 
   1   9   0    6.62    0.42 
  -1   9   0    7.24    0.37 
   1   9   0    6.77    0.58 
   2  -9   0    7.50    0.57 
  -2  -9   0    7.80    0.64 
  -2  -9   0    7.83    0.39 
  -2   9   0    7.11    0.41 
   2   9   0    6.33    0.59 
  -2   9   0    7.11    0.55 
   2   9   0    6.72    0.48 
  -3  -9   0   50.81    1.82 
  -3  -9   0   52.21    1.25 
   3  -9   0   51.85    1.73 
  -3   9   0   51.61    1.42 
   3   9   0   51.85    1.63 
  -3   9   0   50.96    1.61 
   3   9   0   51.17    1.84 
  -4  -9   0   13.86    0.58 
   4  -9   0   13.81    0.92 
  -4  -9   0   13.91    0.94 
  -4   9   0   14.86    0.81 
   4   9   0   13.12    0.85 
  -4   9   0   14.74    0.75 
   4   9   0   13.78    0.95 
   4   9   0   13.37    0.59 
   5  -9   0   20.42    1.23 
  -5  -9   0   23.77    1.31 
   5   9   0   24.73    1.26 
  -5   9   0   25.48    1.10 
  -5   9   0   25.38    1.13 
   6  -9   0    0.84    0.40 
  -6  -9   0    0.73    0.34 
   6   9   0    1.05    0.41 
  -6   9   0    0.55    0.30 
   7  -9   0   11.33    1.04 
  -7  -9   0    9.60    0.96 
   7   9   0    9.64    0.97 
  -7   9   0   10.07    0.84 
  -8  -9   0    0.83    0.47 
   8  -9   0    2.15    0.65 
   8   9   0    1.66    0.57 
  -8   9   0    2.29    0.52 
  -9  -9   0   -0.18    0.38 
  -9   9   0    0.46    0.37 
   9   9   0   -0.19    0.41 
   0 -10   0  147.02    3.06 
   0  10   0  144.19    3.42 
   0  10   0  147.72    2.89 
  -1 -10   0   26.22    0.85 
   1 -10   0   25.68    1.01 
  -1  10   0   23.16    1.08 
   1  10   0   25.93    0.89 
   1  10   0   24.72    1.16 
  -1  10   0   25.88    0.79 
  -2 -10   0   -0.06    0.09 
  -2 -10   0   -0.23    0.16 
   2 -10   0   -0.18    0.14 
  -2  10   0    0.10    0.11 
   2  10   0   -0.31    0.13 
  -2  10   0   -0.20    0.12 
   2  10   0    0.03    0.14 
  -3 -10   0   17.86    1.08 
  -3 -10   0   21.07    0.70 
   3 -10   0   19.87    1.04 
   3  10   0   18.83    0.93 
  -3  10   0   20.15    0.98 
  -3  10   0   20.45    0.81 
   3  10   0   19.06    1.12 
  -4 -10   0   52.62    1.98 
   4 -10   0   52.41    1.92 
  -4  10   0   52.01    1.72 
   4  10   0   51.80    2.00 
   4  10   0   53.73    1.83 
  -4  10   0   52.74    1.57 
  -5 -10   0    9.58    0.88 
   5 -10   0   11.08    0.93 
  -5  10   0   10.41    0.76 
  -5  10   0   10.75    0.71 
   5  10   0   11.41    0.88 
   6 -10   0   10.62    0.99 
  -6 -10   0    7.80    1.00 
   6  10   0   11.72    0.98 
  -6  10   0    9.83    0.77 
   7 -10   0    0.10    0.33 
  -7 -10   0   -0.10    0.27 
  -7  10   0    0.17    0.25 
   7  10   0   -0.66    0.25 
  -8 -10   0    0.37    0.39 
   8 -10   0    0.66    0.48 
  -8  10   0    0.69    0.43 
   8  10   0    0.48    0.45 
  -9 -10   0    2.18    0.70 
   0 -11   0    0.29    0.15 
   0  11   0    0.05    0.10 
   0  11   0    0.09    0.18 
  -1 -11   0    8.80    0.49 
   1 -11   0    8.36    0.58 
  -1  11   0   10.01    0.72 
  -1  11   0    8.72    0.44 
   1  11   0    8.79    0.51 
   1  11   0    7.10    0.66 
   2 -11   0    4.51    0.58 
  -2 -11   0    3.99    0.61 
  -2 -11   0    3.79    0.32 
   2  11   0    4.74    0.42 
   2  11   0    4.81    0.67 
  -2  11   0    4.51    0.58 
  -2  11   0    4.59    0.34 
   3 -11   0   15.05    0.93 
  -3 -11   0   14.91    0.66 
  -3 -11   0   13.50    0.97 
   3  11   0   16.16    1.07 
  -3  11   0   15.28    0.70 
  -3  11   0   15.20    0.89 
   3  11   0   15.90    0.88 
   4 -11   0   48.43    1.85 
  -4 -11   0   42.29    1.81 
  -4  11   0   46.65    1.63 
  -4  11   0   44.53    1.42 
   4  11   0   41.65    1.62 
   4  11   0   40.63    1.82 
  -5 -11   0   26.85    1.49 
   5 -11   0   25.82    1.41 
  -5  11   0   25.11    1.11 
   5  11   0   30.89    1.44 
  -5  11   0   27.03    1.23 
   5  11   0   27.29    1.53 
  -6 -11   0    0.21    0.35 
   6 -11   0    0.12    0.35 
   6  11   0   -0.08    0.29 
  -6  11   0   -0.07    0.19 
  -7 -11   0    4.43    0.81 
   7 -11   0    2.54    0.67 
  -7  11   0    2.84    0.57 
   7  11   0    2.96    0.68 
  -8 -11   0    0.10    0.36 
   8 -11   0    0.70    0.42 
   8  11   0    0.44    0.44 
  -9 -11   0   -0.15    0.37 
   0 -12   0   39.84    1.28 
   0  12   0   36.62    1.54 
   0  12   0   37.25    1.11 
  -1 -12   0   19.89    0.80 
   1 -12   0   19.71    0.95 
   1  12   0   19.19    0.81 
  -1  12   0   20.54    0.74 
   1  12   0   19.56    1.12 
  -1  12   0   20.13    1.09 
   2 -12   0    0.81    0.30 
  -2 -12   0    0.65    0.33 
  -2 -12   0    1.01    0.23 
   2  12   0    0.37    0.29 
  -2  12   0    0.84    0.21 
   2  12   0    0.89    0.26 
  -2  12   0    0.40    0.27 
   3 -12   0   39.74    1.60 
  -3 -12   0   39.00    1.74 
   3  12   0   36.66    1.70 
   3  12   0   39.11    1.45 
  -3  12   0   38.88    1.20 
  -3  12   0   38.35    1.54 
  -4 -12   0   11.84    1.00 
   4 -12   0   13.34    0.98 
  -4  12   0   13.39    0.73 
   4  12   0   13.69    0.90 
  -4  12   0   11.58    0.83 
   4  12   0   11.13    0.98 
  -5 -12   0    7.10    0.98 
   5 -12   0    7.36    0.95 
   5  12   0    7.81    1.05 
  -5  12   0    7.37    0.68 
   5  12   0    7.76    0.79 
  -5  12   0    6.48    0.58 
  -6 -12   0   19.30    1.35 
   6 -12   0   17.73    1.32 
   6  12   0   17.34    1.22 
   7 -12   0    0.14    0.29 
  -7 -12   0    0.12    0.35 
   7  12   0   -0.47    0.38 
  -8 -12   0    0.53    0.46 
   8 -12   0   -0.41    0.37 
   8  12   0   -0.16    0.37 
   0 -13   0    0.01    0.16 
   0  13   0    0.26    0.24 
   0  13   0    0.11    0.14 
  -1 -13   0    2.28    0.35 
   1 -13   0    2.33    0.42 
   1  13   0    2.36    0.37 
   1  13   0    2.13    0.48 
  -1  13   0    2.37    0.32 
  -1  13   0    1.69    0.45 
   2 -13   0    0.07    0.21 
  -2 -13   0    0.25    0.23 
   2  13   0    0.30    0.24 
  -2  13   0   -0.15    0.26 
   2  13   0    0.20    0.20 
  -3 -13   0    8.97    0.88 
   3 -13   0   10.28    0.82 
  -3  13   0   11.74    0.87 
   3  13   0    9.62    0.89 
   3  13   0   11.21    0.76 
  -4 -13   0    5.05    0.81 
   4 -13   0    7.84    0.78 
   4  13   0    5.53    0.72 
   4  13   0    7.25    0.97 
  -4  13   0    6.59    0.69 
  -5 -13   0    3.39    0.71 
   5 -13   0    3.00    0.67 
   5  13   0    3.99    0.80 
   5  13   0    4.22    0.68 
  -6 -13   0    5.63    0.94 
   6 -13   0    6.27    0.96 
   6  13   0    4.86    0.83 
   7 -13   0    1.96    0.61 
  -7 -13   0    4.47    0.88 
   7  13   0    2.73    0.69 
  -8 -13   0    2.98    0.77 
   8  13   0    4.47    0.93 
   0 -14   0    1.30    0.33 
   0  14   0    1.11    0.41 
   1 -14   0   17.27    0.95 
  -1  14   0   16.17    1.06 
   1  14   0   16.78    1.12 
  -2 -14   0    5.10    0.77 
   2 -14   0    4.74    0.65 
  -2  14   0    4.37    0.68 
   2  14   0    2.53    0.61 
   2  14   0    4.28    0.53 
  -3 -14   0    2.44    0.61 
   3 -14   0    3.27    0.59 
  -3  14   0    4.24    0.69 
   3  14   0    2.89    0.48 
   3  14   0    3.21    0.71 
   4 -14   0    5.90    0.83 
  -4 -14   0    4.54    0.79 
  -4  14   0    5.27    0.74 
   4  14   0    5.35    0.70 
   4  14   0    6.61    0.97 
  -5 -14   0    2.72    0.69 
   5 -14   0    3.95    0.75 
   5  14   0    2.92    0.59 
   5  14   0    2.17    0.66 
   6 -14   0   11.45    1.13 
  -6 -14   0   10.43    1.11 
   6  14   0    8.93    0.93 
   7 -14   0    0.74    0.50 
  -7 -14   0    0.69    0.47 
   7  14   0    0.32    0.41 
   8  14   0    0.01    0.46 
   0  15   0    0.17    0.24 
   1 -15   0   16.44    0.95 
   1  15   0   15.49    1.12 
  -1  15   0   15.47    1.09 
  -2 -15   0    5.86    0.87 
   2 -15   0    6.38    0.68 
  -2  15   0    6.72    0.72 
   2  15   0    6.36    0.95 
   3 -15   0    0.62    0.34 
  -3 -15   0    0.48    0.39 
   3  15   0    0.72    0.40 
  -3  15   0    0.32    0.30 
   4 -15   0    3.46    0.66 
  -4 -15   0    3.47    0.73 
  -4  15   0    3.64    0.62 
   4  15   0    3.44    0.73 
   5 -15   0    0.12    0.38 
  -5 -15   0   -0.04    0.33 
   5  15   0    0.37    0.41 
  -6 -15   0    6.89    1.09 
   6 -15   0    9.13    1.22 
  -7 -15   0    3.53    0.85 
   7 -15   0    3.15    0.78 
   0  16   0    0.51    0.37 
   1 -16   0   19.30    1.07 
  -1  16   0   19.23    1.27 
   1  16   0   18.34    1.29 
   2 -16   0   18.67    1.11 
  -2 -16   0   19.97    1.34 
  -2  16   0   19.32    1.23 
   2  16   0   21.66    1.41 
   3 -16   0    1.44    0.45 
  -3 -16   0    0.11    0.28 
   3  16   0    0.35    0.34 
  -3  16   0    0.24    0.26 
  -4 -16   0    0.03    0.34 
   4 -16   0    0.16    0.37 
   4  16   0    0.96    0.48 
  -4  16   0    0.32    0.37 
  -5 -16   0   -0.60    0.30 
   5 -16   0   -0.35    0.38 
   5  16   0    0.05    0.41 
  -6 -16   0    0.31    0.51 
   6 -16   0   -0.07    0.36 
   0  17   0    0.38    0.37 
  -1  17   0    9.96    0.97 
   1  17   0   10.27    1.02 
   2 -17   0    0.17    0.31 
  -2 -17   0    0.74    0.43 
   2  17   0    1.48    0.56 
  -2  17   0    0.57    0.38 
   3 -17   0   25.74    1.44 
  -3 -17   0   27.98    1.73 
  -3  17   0   27.41    1.51 
   3  17   0   26.49    1.71 
  -4 -17   0    0.15    0.36 
   4 -17   0    0.10    0.33 
   4  17   0    0.07    0.38 
  -5 -17   0   -0.35    0.36 
   5 -17   0   -0.03    0.39 
   5  17   0   -0.32    0.34 
   6 -17   0    5.34    0.98 
   0  18   0    9.72    1.02 
  -1 -18   0    6.23    0.98 
  -1  18   0    6.02    0.93 
   1  18   0    7.33    1.08 
  -2 -18   0    1.84    0.60 
  -2  18   0    0.73    0.45 
   2  18   0    1.33    0.57 
   3 -18   0    0.41    0.38 
  -3 -18   0    0.33    0.45 
  -3  18   0    0.48    0.39 
   3  18   0    0.81    0.49 
   4 -18   0    0.20    0.36 
  -4 -18   0    0.26    0.37 
   4  18   0   -0.28    0.38 
   5 -18   0    1.99    0.67 
   0  19   0    0.16    0.38 
  -1 -19   0    2.53    0.71 
  -1  19   0    4.25    0.81 
   1  19   0    4.53    0.88 
  -2 -19   0    1.37    0.57 
   2  19   0    0.41    0.47 
  -2  19   0    1.19    0.54 
  -3 -19   0    8.32    1.20 
  -3  19   0    8.13    1.08 
   3  19   0    6.66    1.08 
  -4 -19   0    1.35    0.69 
   4  19   0    1.24    0.74 
   5 -19   0   -0.28    0.39 
   0  20   0    3.29    0.79 
  -1 -20   0    7.92    1.16 
   1  20   0    7.19    1.14 
  -1  20   0    7.68    1.13 
  -2 -20   0    0.51    0.49 
   2  20   0   -0.43    0.37 
  -2  20   0    0.75    0.48 
   0 -21   0   -0.38    0.35 
   0  21   0    0.63    0.46 
  -1 -21   0    3.24    0.80 
   1  21   0    3.42    0.90 
  -1  21   0    3.15    0.81 
  -2  21   0    0.32    0.46 
  10   0  -1    0.20    0.36 
 -10   0   1    0.48    0.43 
  10   0  -1   -0.33    0.31 
  -9   0   1    0.67    0.41 
   9   0  -1    0.44    0.34 
   9   0  -1    0.63    0.43 
  -8   0   1    0.03    0.30 
   8   0  -1   -0.52    0.31 
   8   0  -1   -0.01    0.28 
   7   0  -1    0.00    0.22 
  -7   0   1    0.05    0.24 
   6   0  -1   -0.18    0.16 
  -6   0   1   -0.08    0.19 
   6   0  -1    0.13    0.25 
  -5   0   1    0.00    0.14 
   5   0  -1   -0.02    0.18 
   5   0  -1   -0.11    0.15 
   4   0  -1    0.05    0.13 
   4   0  -1   -0.15    0.11 
  -4   0   1    0.02    0.13 
   3   0  -1    0.03    0.09 
  -3   0   1    0.13    0.12 
   3   0  -1   -0.01    0.09 
   2   0  -1   -0.05    0.07 
  -2   0   1    0.03    0.10 
   2   0  -1   -0.14    0.08 
  -1   0   1    0.00    0.05 
   1   0  -1   -0.02    0.04 
   1   0  -1   -0.02    0.05 
  -1   0   1    0.03    0.05 
  -1   0   1    0.00    0.05 
   1   0  -1    0.02    0.04 
   0   0  -1   -0.02    0.03 
   0   0   1    0.01    0.03 
   0   0   1    0.05    0.03 
   0   0  -1    0.02    0.03 
   0   0  -1   -0.04    0.03 
   0   0   1   -0.01    0.02 
  -1   0  -1    0.02    0.04 
   1   0   1   -0.11    0.08 
   1   0   1    0.14    0.09 
   1   0   1    0.07    0.05 
  -1   0  -1   -0.03    0.04 
  -1   0  -1    0.02    0.08 
   1   0   1    0.08    0.08 
   2   0   1   -0.02    0.08 
  -2   0  -1    0.04    0.07 
  -2   0  -1    0.04    0.10 
   2   0   1    0.01    0.07 
   2   0   1    0.13    0.12 
  -2   0  -1   -0.05    0.06 
   3   0   1   -0.11    0.12 
   3   0   1    0.02    0.12 
  -3   0  -1   -0.16    0.07 
  -3   0  -1    0.04    0.11 
   4   0   1    0.11    0.16 
   4   0   1    0.00    0.13 
  -4   0  -1    0.05    0.11 
  -4   0  -1    0.07    0.14 
   5   0   1   -0.06    0.16 
  -5   0  -1   -0.01    0.18 
  -5   0  -1    0.00    0.14 
   5   0   1   -0.11    0.14 
   6   0   1    0.27    0.28 
   6   0   1    0.01    0.21 
  -6   0  -1    0.24    0.19 
  -6   0  -1   -0.15    0.20 
  -7   0  -1   -0.07    0.18 
   7   0   1    0.19    0.27 
  -7   0  -1    0.43    0.33 
   7   0   1   -0.34    0.24 
   8   0   1    0.62    0.39 
  -8   0  -1    0.43    0.41 
   8   0   1   -0.19    0.30 
  -9   0  -1   -0.30    0.20 
   9   0   1    0.53    0.47 
   9   0   1    0.30    0.37 
  10   0   1   -0.60    0.33 
  10  -1  -1    0.12    0.38 
  10  -1  -1    0.97    0.60 
 -10  -1   1    0.12    0.45 
  10   1  -1    0.36    0.49 
 -10   1   1    0.32    0.54 
  10   1  -1    0.25    0.42 
   9  -1  -1   18.16    1.25 
   9  -1  -1   17.20    1.33 
   9   1  -1   16.93    1.31 
  -9   1   1   21.36    1.45 
   9   1  -1   17.09    1.17 
   8  -1  -1    5.44    0.84 
  -8  -1   1    4.65    0.73 
   8  -1  -1    5.56    0.80 
  -8   1   1    5.48    0.83 
  -8   1   1    6.10    0.82 
   8   1  -1    7.09    0.71 
   8   1  -1    6.19    0.93 
   7  -1  -1   70.74    2.27 
   7  -1  -1   70.13    2.39 
  -7  -1   1   70.71    2.29 
  -7   1   1   69.45    2.23 
   7   1  -1   67.23    2.17 
   7   1  -1   68.29    2.42 
  -6  -1   1   11.34    0.78 
   6  -1  -1   11.96    0.84 
   6  -1  -1   12.35    0.79 
   6   1  -1   12.74    0.77 
   6   1  -1   11.46    0.85 
  -6   1   1   12.44    0.80 
  -5  -1   1    0.14    0.16 
   5  -1  -1    0.17    0.20 
   5  -1  -1    0.06    0.21 
   5   1  -1    0.01    0.20 
   5   1  -1   -0.06    0.15 
  -5   1   1    0.11    0.18 
  -4  -1   1    7.04    0.51 
   4  -1  -1    5.67    0.46 
   4  -1  -1    5.81    0.47 
   4   1  -1    5.52    0.48 
  -4   1   1    5.89    0.47 
   4   1  -1    5.89    0.42 
   3  -1  -1   26.72    0.88 
  -3  -1   1   25.30    0.89 
   3  -1  -1   27.63    0.91 
  -3   1   1   25.66    0.88 
   3   1  -1   25.68    0.81 
   3   1  -1   26.74    0.93 
   2  -1  -1    7.24    0.36 
  -2  -1   1    6.85    0.37 
   2  -1  -1    7.46    0.37 
  -2  -1   1    7.50    0.32 
  -2   1   1    7.34    0.38 
   2   1  -1    7.55    0.39 
   2   1  -1    7.20    0.31 
  -1  -1   1   31.78    0.72 
  -1  -1   1   29.95    0.74 
   1  -1  -1   30.87    0.75 
  -1  -1   1   31.50    0.61 
   1  -1  -1   30.13    0.73 
   1  -1  -1   30.72    0.67 
   1   1  -1   30.78    0.61 
  -1   1   1   30.69    0.66 
   1   1  -1   30.63    0.73 
   1   1  -1   31.20    0.74 
  -1   1   1   30.92    0.72 
  -1   1   1   30.76    0.75 
   0  -1  -1    5.53    0.21 
   0  -1  -1    5.05    0.21 
   0  -1   1    5.09    0.16 
   0  -1  -1    5.15    0.16 
   0  -1  -1    5.36    0.20 
   0  -1   1    5.73    0.21 
   0  -1   1    5.14    0.18 
   0   1   1    5.12    0.16 
   0   1  -1    5.05    0.18 
   0   1  -1    4.82    0.20 
   0   1   1    5.27    0.21 
   0   1   1    5.40    0.20 
   0   1  -1    5.01    0.16 
   0   1   1    5.28    0.21 
   1  -1   1   94.80    1.89 
  -1  -1  -1   93.29    1.85 
  -1  -1  -1   97.67    1.80 
   1  -1   1   92.67    1.64 
  -1  -1  -1  101.26    1.99 
  -1  -1  -1   96.79    1.93 
   1  -1   1   95.27    1.87 
  -1   1  -1   96.42    1.65 
   1   1   1   96.32    1.84 
   1   1   1   95.56    1.80 
   1   1   1   96.99    1.87 
  -1   1  -1   97.05    1.88 
  -2  -1  -1  172.59    3.19 
   2  -1   1  174.14    3.06 
   2  -1   1  169.62    3.32 
   2  -1   1  173.16    3.33 
   2   1   1  173.58    3.28 
  -2   1  -1  176.01    3.35 
  -2   1  -1  169.44    3.07 
   2   1   1  174.55    3.35 
  -3  -1  -1   68.47    1.62 
   3  -1   1   70.21    1.77 
   3  -1   1   68.62    1.78 
  -3   1  -1   69.68    1.78 
   3   1   1   71.40    1.73 
   3   1   1   66.44    1.77 
  -3   1  -1   71.63    1.55 
   4  -1   1   17.11    0.84 
  -4  -1  -1   15.50    0.70 
   4  -1   1   17.06    0.83 
   4   1   1   17.29    0.80 
  -4   1  -1   15.97    0.82 
  -4   1  -1   16.53    0.68 
   4   1   1   16.43    0.85 
   5  -1   1    1.38    0.38 
   5  -1   1    2.22    0.42 
  -5  -1  -1    2.12    0.36 
   5   1   1    1.68    0.35 
  -5   1  -1    1.88    0.40 
   5   1   1    1.10    0.32 
  -5   1  -1    1.79    0.32 
   6  -1   1    5.63    0.75 
  -6  -1  -1    4.27    0.56 
  -6  -1  -1    3.87    0.61 
   6  -1   1    5.32    0.69 
  -6   1  -1    3.62    0.61 
  -6   1  -1    5.43    0.50 
   6   1   1    4.39    0.67 
   6   1   1    4.59    0.62 
   7  -1   1   14.83    1.09 
   7  -1   1   13.38    0.98 
  -7  -1  -1   13.97    1.06 
   7   1   1   13.10    0.94 
   7   1   1   13.82    1.07 
  -7   1  -1   12.08    0.99 
   8  -1   1   10.65    0.95 
  -8  -1  -1   11.16    1.05 
   8  -1   1   10.94    1.03 
   8   1   1   13.05    0.99 
  -8   1  -1   12.33    1.09 
   8   1   1    9.83    0.96 
   9  -1   1   -0.12    0.27 
   9  -1   1   -0.03    0.39 
  -9  -1  -1   -0.35    0.33 
  -9   1  -1    0.48    0.43 
   9   1   1    0.50    0.39 
   9   1   1   -0.19    0.38 
  10  -1   1    0.59    0.47 
  10   1   1    0.82    0.46 
  10  -2  -1    0.21    0.49 
  10  -2  -1    0.94    0.50 
 -10  -2   1    0.57    0.43 
 -10   2   1    0.53    0.47 
  10   2  -1    0.59    0.41 
   9  -2  -1    1.46    0.49 
  -9  -2   1    0.59    0.41 
   9  -2  -1    0.94    0.48 
   9   2  -1    0.69    0.39 
  -9   2   1    0.28    0.39 
   9   2  -1   -0.17    0.42 
   8  -2  -1   25.73    1.46 
   8  -2  -1   24.56    1.38 
  -8  -2   1   23.16    1.35 
   8   2  -1   24.05    1.47 
   8   2  -1   22.85    1.25 
  -8   2   1   23.71    1.29 
  -8   2   1   23.66    1.41 
   7  -2  -1   28.29    1.42 
  -7  -2   1   24.97    1.30 
   7  -2  -1   23.80    1.28 
  -7   2   1   25.44    1.25 
   7   2  -1   25.78    1.42 
   7   2  -1   25.54    1.20 
  -6  -2   1   -0.05    0.20 
   6  -2  -1   -0.12    0.20 
   6  -2  -1   -0.09    0.20 
   6   2  -1   -0.17    0.21 
   6   2  -1    0.03    0.16 
  -6   2   1   -0.17    0.15 
   5  -2  -1    9.26    0.68 
  -5  -2   1   10.03    0.68 
   5  -2  -1   10.13    0.69 
   5   2  -1    8.59    0.66 
  -5   2   1    8.90    0.61 
   5   2  -1    9.75    0.60 
   4  -2  -1   88.15    2.18 
  -4  -2   1   90.14    2.22 
   4  -2  -1   84.33    2.17 
  -4   2   1   86.07    2.12 
   4   2  -1   84.56    2.22 
   4   2  -1   87.20    2.00 
   3  -2  -1    1.55    0.27 
   3  -2  -1    1.78    0.27 
  -3  -2   1    1.72    0.28 
   3   2  -1    1.60    0.28 
   3   2  -1    1.64    0.22 
  -3   2   1    1.50    0.26 
   2  -2  -1   95.21    1.94 
  -2  -2   1   97.16    2.06 
   2  -2  -1   98.75    2.06 
  -2  -2   1   99.13    1.83 
   2   2  -1   96.84    2.05 
   2   2  -1   95.94    1.82 
  -2   2   1   98.19    2.03 
  -1  -2   1   45.77    1.11 
   1  -2  -1   41.23    0.84 
  -1  -2   1   43.68    1.02 
   1  -2  -1   41.84    0.99 
  -1  -2   1   43.77    1.04 
   1  -2  -1   44.05    1.03 
   1   2  -1   44.06    0.98 
  -1   2   1   43.28    0.85 
  -1   2   1   43.84    1.03 
   1   2  -1   45.79    1.11 
  -1  -2  -1  103.90    2.06 
   1  -2   1  101.47    2.03 
   1  -2   1  105.84    1.83 
  -1  -2  -1  107.10    2.11 
   1   2   1  103.62    2.03 
  -1   2  -1  101.16    1.82 
   1   2   1  104.01    2.00 
  -1   2  -1  100.99    2.00 
   1   2   1  103.51    1.97 
  -2  -2  -1   65.82    1.53 
   2  -2   1   68.86    1.59 
   2  -2   1   68.14    1.35 
   2  -2   1   69.57    1.63 
  -2   2  -1   67.65    1.36 
   2   2   1   68.41    1.55 
   2   2   1   66.80    1.60 
   2   2   1   68.46    1.52 
  -2   2  -1   69.59    1.59 
  -3  -2  -1    7.92    0.46 
   3  -2   1    8.34    0.52 
   3  -2   1    7.10    0.49 
  -3   2  -1    7.64    0.38 
   3   2   1    8.35    0.47 
  -3   2  -1    7.98    0.51 
   3   2   1    7.92    0.52 
   4  -2   1   30.16    1.16 
  -4  -2  -1   30.69    1.07 
   4  -2   1   28.32    1.12 
  -4   2  -1   30.97    1.18 
   4   2   1   29.19    1.18 
   4   2   1   27.80    1.04 
  -4   2  -1   30.55    0.96 
   5  -2   1    8.42    0.67 
  -5  -2  -1    8.06    0.58 
   5  -2   1    7.35    0.64 
   5   2   1    7.39    0.58 
  -5   2  -1    7.84    0.52 
  -5   2  -1    7.34    0.63 
   5   2   1    7.07    0.65 
   6  -2   1   21.03    1.17 
   6  -2   1   20.84    1.15 
  -6  -2  -1   19.40    1.00 
   6   2   1   21.98    1.22 
  -6   2  -1   18.84    1.11 
   6   2   1   19.94    1.03 
  -6   2  -1   21.15    0.96 
  -7  -2  -1    2.87    0.62 
   7  -2   1    4.43    0.73 
  -7  -2  -1    4.67    0.63 
   7  -2   1    3.44    0.64 
  -7   2  -1    3.55    0.66 
   7   2   1    3.07    0.56 
   7   2   1    4.75    0.77 
   8  -2   1    0.53    0.34 
   8  -2   1    0.11    0.37 
  -8  -2  -1    0.21    0.34 
  -8   2  -1    0.85    0.41 
   8   2   1    0.26    0.37 
   8   2   1   -0.26    0.22 
   9  -2   1    2.02    0.63 
  -9  -2  -1    1.60    0.58 
   9  -2   1    1.61    0.60 
   9   2   1    0.12    0.42 
   9   2   1    1.00    0.44 
  -9   2  -1    1.33    0.58 
  10  -2   1    4.26    1.00 
  10   2   1    3.30    0.77 
  10  -3  -1    0.84    0.55 
 -10  -3   1    0.30    0.53 
  10  -3  -1    0.94    0.48 
 -10   3   1    1.57    0.63 
  10   3  -1    0.56    0.50 
  -9  -3   1    2.27    0.64 
   9  -3  -1    3.96    0.76 
   9  -3  -1    2.42    0.66 
   9   3  -1    4.31    0.83 
  -9   3   1    4.70    0.85 
   9   3  -1    2.78    0.58 
   8  -3  -1    1.01    0.40 
  -8  -3   1    0.03    0.31 
   8  -3  -1    0.72    0.39 
  -8   3   1    0.39    0.32 
   8   3  -1    0.60    0.32 
   8   3  -1    1.43    0.52 
  -8   3   1    0.83    0.40 
  -7  -3   1    3.89    0.64 
   7  -3  -1    3.23    0.60 
   7  -3  -1    4.38    0.68 
  -7   3   1    3.71    0.60 
   7   3  -1    3.35    0.53 
   7   3  -1    2.56    0.61 
  -7   3   1    4.03    0.65 
   6  -3  -1   18.23    1.03 
   6  -3  -1   18.51    1.05 
  -6  -3   1   18.81    1.05 
  -6   3   1   17.58    0.95 
  -6   3   1   18.29    1.01 
   6   3  -1   19.28    1.13 
   6   3  -1   19.37    0.93 
   5  -3  -1    3.05    0.48 
   5  -3  -1    2.74    0.44 
  -5  -3   1    2.58    0.45 
   5   3  -1    2.44    0.46 
  -5   3   1    2.63    0.41 
   5   3  -1    3.47    0.43 
   4  -3  -1    2.33    0.36 
   4  -3  -1    2.60    0.40 
  -4  -3   1    2.07    0.37 
  -4   3   1    1.90    0.32 
   4   3  -1    1.98    0.29 
   4   3  -1    2.29    0.40 
   3  -3  -1   65.22    1.71 
   3  -3  -1   68.05    1.62 
  -3  -3   1   63.66    1.70 
   3   3  -1   65.95    1.73 
  -3   3   1   66.88    1.66 
   3   3  -1   67.13    1.45 
   1  -3  -1  190.17    3.46 
  -1  -3   1  186.27    3.49 
   1   3  -1  190.16    3.41 
  -1   3   1  184.45    3.49 
  -1   3   1  189.73    3.20 
   1   3  -1  190.03    3.51 
   0  -3   1  210.39    3.73 
   0  -3   1  215.27    3.66 
   0  -3  -1  211.54    3.72 
   0  -3   1  211.97    3.70 
   0   3  -1  211.19    3.65 
   0   3  -1  207.87    3.70 
   0   3   1  219.57    3.73 
   0   3   1  208.49    3.84 
   0   3  -1  210.07    3.74 
   1  -3   1  208.50    3.77 
   1  -3   1  215.50    3.59 
  -1  -3  -1  197.99    3.62 
  -1   3  -1  199.92    3.56 
   1   3   1  206.26    3.65 
   1   3   1  209.27    3.68 
  -1   3  -1  205.08    3.69 
   1   3   1  199.24    3.79 
   2  -3   1   45.98    1.02 
   2  -3   1   45.08    1.26 
  -2  -3  -1   44.71    1.22 
   2   3   1   44.81    1.23 
  -2   3  -1   47.08    1.21 
   2   3   1   44.98    1.22 
  -2   3  -1   46.54    1.03 
   2   3   1   45.70    1.12 
   3  -3   1   16.52    0.76 
  -3  -3  -1   16.65    0.72 
   3  -3   1   15.32    0.71 
   3   3   1   15.87    0.66 
  -3   3  -1   16.21    0.73 
  -3   3  -1   15.06    0.56 
   3   3   1   17.36    0.77 
   3   3   1   17.13    0.74 
   4  -3   1  123.70    3.01 
  -4  -3  -1  129.47    2.90 
   4  -3   1  123.77    2.96 
   4   3   1  131.34    2.84 
  -4   3  -1  130.96    2.67 
  -4   3  -1  125.03    2.97 
   4   3   1  131.69    3.08 
   5  -3   1    1.46    0.34 
   5  -3   1    1.63    0.36 
  -5  -3  -1    1.12    0.30 
  -5   3  -1    1.86    0.41 
   5   3   1    1.39    0.37 
   5   3   1    1.76    0.35 
  -5   3  -1    1.74    0.30 
   6  -3   1    6.57    0.69 
  -6  -3  -1    6.61    0.60 
   6  -3   1    7.06    0.70 
  -6   3  -1    7.44    0.71 
  -6   3  -1    6.93    0.55 
   6   3   1    6.29    0.59 
   6   3   1    6.63    0.70 
   7  -3   1    7.40    0.78 
  -7  -3  -1    9.24    0.85 
   7  -3   1    7.20    0.93 
  -7  -3  -1    6.63    0.67 
  -7   3  -1    8.24    0.84 
   7   3   1    7.27    0.69 
   7   3   1    7.71    0.98 
   8  -3   1    3.70    0.72 
   8  -3   1    3.07    0.69 
  -8  -3  -1    2.96    0.68 
   8   3   1    2.76    0.64 
   8   3   1    3.31    0.60 
  -8   3  -1    2.45    0.63 
   9  -3   1   -0.20    0.35 
  -9  -3  -1    0.01    0.43 
   9  -3   1    0.45    0.42 
   9   3   1    1.09    0.51 
   9   3   1    0.83    0.39 
  -9   3  -1   -0.12    0.36 
  10  -4  -1   10.55    1.11 
  10  -4  -1    8.99    1.23 
 -10   4   1   10.87    1.15 
   9  -4  -1    6.75    0.99 
  -9  -4   1    7.29    1.01 
   9  -4  -1    6.97    0.98 
  -9   4   1    5.96    0.93 
   9   4  -1    5.22    0.93 
   8  -4  -1    0.29    0.31 
  -8  -4   1    0.19    0.31 
   8  -4  -1    0.20    0.33 
   8   4  -1    0.62    0.44 
  -8   4   1    0.77    0.38 
   8   4  -1    0.90    0.32 
   7  -4  -1    0.24    0.31 
   7  -4  -1    0.46    0.31 
  -7  -4   1    0.89    0.39 
  -7   4   1    0.46    0.31 
  -7   4   1    0.37    0.31 
   7   4  -1    0.13    0.24 
   7   4  -1   -0.22    0.26 
   6  -4  -1    5.73    0.74 
  -6  -4   1    5.59    0.71 
   6  -4  -1    4.70    0.64 
   6   4  -1    4.74    0.69 
   6   4  -1    5.67    0.49 
  -6   4   1    5.64    0.54 
  -6   4   1    5.69    0.59 
   5  -4  -1   24.99    1.09 
  -5  -4   1   26.68    1.19 
   5  -4  -1   28.24    1.23 
  -5   4   1   27.15    1.13 
   5   4  -1   27.42    1.23 
  -5   4   1   25.27    1.07 
   5   4  -1   26.84    0.97 
   4  -4  -1    0.13    0.15 
   4  -4  -1    0.08    0.13 
  -4  -4   1   -0.07    0.15 
  -4   4   1    0.24    0.17 
  -4   4   1    0.06    0.14 
   4   4  -1    0.01    0.10 
   4   4  -1   -0.09    0.15 
   3  -4  -1    4.31    0.41 
  -3  -4   1    5.32    0.45 
   3  -4  -1    4.83    0.35 
  -3   4   1    4.19    0.38 
   3   4  -1    4.38    0.26 
   3   4  -1    5.19    0.43 
  -3   4   1    4.60    0.34 
  -2  -4   1  441.91    7.98 
   2  -4  -1  449.59    7.96 
  -2   4   1  449.72    7.92 
   2   4  -1  455.50    7.91 
   2   4  -1  452.86    8.02 
   1  -4  -1  492.13    8.45 
  -1   4   1  489.89    8.51 
   0  -4  -1    0.15    0.08 
   0  -4  -1    0.20    0.05 
   0   4   1    0.06    0.11 
   0   4  -1    0.08    0.09 
   0   4  -1    0.24    0.09 
   0   4   1    0.16    0.05 
   0   4  -1    0.19    0.10 
  -2  -4  -1   30.07    0.99 
   2  -4   1   30.20    1.00 
  -2   4  -1   30.10    0.81 
   2   4   1   28.73    0.99 
   2   4   1   30.99    0.86 
  -2   4  -1   31.39    0.93 
   2   4   1   29.78    0.95 
   3  -4   1    2.52    0.39 
  -3  -4  -1    2.63    0.37 
   3  -4   1    2.19    0.34 
   3   4   1    2.55    0.26 
  -3   4  -1    2.64    0.24 
   3   4   1    2.78    0.38 
  -3   4  -1    2.31    0.34 
   3   4   1    2.23    0.35 
  -4  -4  -1   85.53    2.22 
   4  -4   1   81.68    2.18 
   4  -4   1   81.29    2.27 
  -4   4  -1   81.65    2.18 
   4   4   1   89.10    2.08 
   4   4   1   84.55    2.29 
  -4   4  -1   82.61    1.92 
   5  -4   1    8.82    0.69 
   5  -4   1    8.76    0.69 
  -5  -4  -1    9.26    0.67 
   5   4   1    8.58    0.72 
   5   4   1    8.19    0.59 
  -5   4  -1   10.25    0.58 
  -5   4  -1    8.98    0.68 
  -6  -4  -1    3.87    0.58 
   6  -4   1    4.66    0.69 
   6  -4   1    3.06    0.59 
  -6   4  -1    3.69    0.48 
   6   4   1    3.75    0.53 
  -6   4  -1    3.73    0.60 
   6   4   1    3.37    0.62 
   7  -4   1    9.73    0.88 
  -7  -4  -1    7.81    0.74 
   7  -4   1    9.38    0.89 
   7   4   1    9.49    0.92 
   7   4   1   10.12    0.79 
  -7   4  -1    7.15    0.90 
  -8  -4  -1   -0.60    0.23 
   8  -4   1   -0.02    0.34 
   8  -4   1   -0.11    0.27 
   8   4   1    0.00    0.26 
  -8   4  -1    0.25    0.28 
   8   4   1    0.19    0.34 
   9  -4   1    5.28    0.90 
  -9  -4  -1    2.90    0.75 
   9  -4   1    3.38    0.78 
  -9   4  -1    1.87    0.59 
   9   4   1    4.69    0.95 
  10  -5  -1    6.39    1.05 
  10  -5  -1    4.78    0.91 
 -10   5   1    2.39    0.66 
   9  -5  -1    0.38    0.39 
  -9  -5   1   -0.18    0.31 
   9  -5  -1    0.11    0.32 
  -9   5   1    0.43    0.39 
   9   5  -1    0.03    0.38 
  -8  -5   1    3.53    0.71 
   8  -5  -1    2.92    0.64 
   8  -5  -1    2.24    0.59 
   8   5  -1    2.40    0.63 
  -8   5   1    3.71    0.69 
   7  -5  -1    3.97    0.68 
   7  -5  -1    3.10    0.58 
  -7  -5   1    2.65    0.61 
   7   5  -1    2.77    0.61 
  -7   5   1    3.28    0.59 
  -7   5   1    3.37    0.56 
   7   5  -1    3.26    0.48 
   6  -5  -1    6.40    0.65 
  -6  -5   1    7.05    0.70 
   6  -5  -1    6.31    0.63 
   6   5  -1    7.13    0.54 
  -6   5   1    7.85    0.68 
   6   5  -1    8.49    0.79 
  -6   5   1    5.24    0.54 
  -5  -5   1    9.61    0.73 
   5  -5  -1    8.89    0.63 
   5  -5  -1   10.27    0.76 
   5   5  -1   10.18    0.55 
   5   5  -1   10.78    0.76 
  -5   5   1   10.60    0.68 
  -5   5   1    9.99    0.67 
  -4  -5   1    0.43    0.23 
   4  -5  -1    0.27    0.20 
   4  -5  -1    0.27    0.16 
  -4   5   1    0.85    0.24 
   4   5  -1    0.55    0.15 
  -4   5   1    0.65    0.23 
   4   5  -1    0.49    0.24 
  -3  -5   1    7.83    0.55 
   3  -5  -1    8.11    0.55 
   3  -5  -1    8.71    0.46 
   3   5  -1    8.36    0.55 
  -3   5   1    8.35    0.46 
  -3   5   1    9.04    0.54 
   3   5  -1    8.62    0.35 
   2  -5  -1  186.11    3.76 
  -2  -5   1  192.29    3.21 
  -2  -5   1  189.95    3.22 
   2  -5  -1  191.88    3.42 
  -2  -5   1  185.63    3.81 
  -2   5   1  187.17    3.41 
   2   5  -1  193.77    3.86 
   2   5  -1  184.08    3.67 
  -2   5   1  190.55    3.75 
  -1  -5   1  203.01    3.88 
  -1  -5   1  201.15    3.42 
   1  -5  -1  198.85    3.80 
   1   5  -1  201.23    3.40 
   1   5  -1  195.72    3.88 
  -1   5   1  206.62    3.43 
   1   5  -1  203.84    3.71 
  -1   5   1  194.53    3.87 
   0  -5   1    3.38    0.23 
   0  -5  -1    3.87    0.27 
   0  -5  -1    3.98    0.17 
   0   5  -1    3.33    0.24 
   0   5   1    3.95    0.34 
   0   5   1    3.82    0.18 
   0   5  -1    4.05    0.30 
   1  -5   1   28.33    0.87 
  -1  -5  -1   28.55    0.78 
   1   5   1   28.81    0.96 
   1   5   1   27.93    0.78 
  -1   5  -1   29.19    0.81 
  -1   5  -1   28.67    0.83 
  -2  -5  -1    4.98    0.40 
  -2  -5  -1    5.44    0.31 
   2  -5   1    4.56    0.37 
   2   5   1    4.18    0.39 
   2   5   1    4.20    0.34 
   2   5   1    4.46    0.31 
  -2   5  -1    4.80    0.34 
  -2   5  -1    4.69    0.31 
  -3  -5  -1   15.87    0.79 
   3  -5   1   15.52    0.80 
  -3   5  -1   15.80    0.63 
  -3   5  -1   17.77    0.76 
   3   5   1   15.76    0.78 
   3   5   1   17.13    0.67 
   3   5   1   15.91    0.81 
   4  -5   1    5.36    0.49 
  -4  -5  -1    6.10    0.53 
   4  -5   1    4.96    0.52 
  -4   5  -1    5.38    0.48 
  -4   5  -1    4.80    0.37 
   4   5   1    5.66    0.53 
   4   5   1    5.19    0.42 
  -5  -5  -1   -0.16    0.14 
   5  -5   1    0.31    0.23 
   5  -5   1    0.08    0.16 
   5   5   1   -0.09    0.14 
  -5   5  -1    0.33    0.25 
   5   5   1   -0.11    0.13 
  -5   5  -1    0.12    0.15 
   6  -5   1    2.36    0.56 
   6  -5   1    2.04    0.49 
  -6  -5  -1    2.66    0.50 
  -6   5  -1    2.49    0.51 
   6   5   1    2.17    0.42 
   6   5   1    1.49    0.48 
   7  -5   1    0.36    0.34 
   7  -5   1    0.36    0.33 
  -7  -5  -1    0.93    0.38 
   7   5   1    0.49    0.28 
  -7   5  -1    0.42    0.32 
   7   5   1    0.72    0.40 
   8  -5   1    0.57    0.35 
   8  -5   1    0.08    0.38 
  -8  -5  -1    0.02    0.26 
  -8  -5  -1    0.17    0.35 
  -8   5  -1   -0.04    0.32 
   8   5   1    0.12    0.25 
   8   5   1    0.10    0.39 
   9  -5   1    2.69    0.70 
   9  -5   1    3.37    0.73 
  -9  -5  -1    2.51    0.72 
  -9   5  -1    2.44    0.67 
   9   5   1    2.57    0.73 
  10  -6  -1   12.77    1.22 
 -10   6   1   13.09    1.22 
   9  -6  -1    5.10    0.88 
   9  -6  -1    3.43    0.79 
  -9  -6   1    3.48    0.73 
  -9   6   1    2.72    0.68 
   9   6  -1    3.81    0.86 
   8  -6  -1    1.84    0.52 
  -8  -6   1    1.84    0.56 
   8  -6  -1    1.48    0.52 
   8   6  -1    1.70    0.61 
  -8   6   1    1.46    0.50 
   7  -6  -1    9.88    0.83 
  -7  -6   1   11.54    0.97 
   7  -6  -1   11.26    0.95 
  -7   6   1   10.27    0.83 
  -7   6   1    9.90    0.80 
   7   6  -1   10.71    0.97 
   6  -6  -1   14.76    1.00 
   6  -6  -1   14.20    0.90 
  -6  -6   1   13.78    0.98 
  -6   6   1   15.36    0.93 
   6   6  -1   15.47    1.06 
   6   6  -1   15.88    0.76 
  -6   6   1   14.84    0.88 
   5  -6  -1   21.27    0.98 
  -5  -6   1   21.79    1.13 
   5  -6  -1   19.32    1.08 
  -5   6   1   22.80    1.01 
   5   6  -1   21.33    1.12 
   5   6  -1   21.46    0.80 
  -5   6   1   22.11    1.02 
   4  -6  -1    0.29    0.21 
   4  -6  -1    0.38    0.17 
  -4  -6   1    0.10    0.15 
   4   6  -1    0.30    0.12 
  -4   6   1    0.56    0.21 
  -4   6   1    0.28    0.18 
   4   6  -1    0.23    0.18 
  -3  -6   1  124.56    2.31 
   3  -6  -1  126.97    2.58 
   3  -6  -1  124.42    2.92 
  -3  -6   1  120.33    2.93 
   3   6  -1  124.00    2.99 
   3   6  -1  121.29    2.83 
   3   6  -1  128.57    2.33 
  -3   6   1  130.05    2.86 
  -3   6   1  128.17    2.59 
  -2  -6   1    0.95    0.10 
  -2  -6   1    0.54    0.21 
  -2  -6   1    0.91    0.10 
   2  -6  -1    0.41    0.20 
  -2   6   1    1.00    0.24 
   2   6  -1    1.40    0.30 
  -2   6   1    0.88    0.15 
   2   6  -1    0.69    0.20 
   1  -6  -1   21.13    0.51 
  -1  -6   1   21.56    0.54 
   1  -6  -1   19.24    0.74 
  -1  -6   1   20.94    0.82 
  -1   6   1   19.91    0.49 
   1   6  -1   20.67    0.51 
   1   6  -1   20.12    0.82 
  -1   6   1   21.49    0.83 
   1   6  -1   22.28    0.72 
   0  -6  -1   31.68    0.90 
   0  -6   1   30.35    0.83 
   0  -6  -1   30.58    0.68 
   0   6  -1   30.30    0.84 
   0   6   1   31.87    0.72 
   0   6  -1   30.74    0.98 
   0   6   1   31.10    1.05 
  -1  -6  -1  207.05    3.72 
   1  -6   1  202.07    3.87 
   1   6   1  194.65    4.04 
  -1   6  -1  205.10    3.86 
  -1   6  -1  202.61    3.75 
   1   6   1  202.77    3.72 
  -2  -6  -1    9.81    0.45 
   2  -6   1    9.44    0.55 
   2   6   1   11.22    0.65 
  -2   6  -1    9.87    0.50 
   2   6   1    9.42    0.45 
  -2   6  -1    9.39    0.48 
   2   6   1   10.46    0.54 
   3  -6   1    0.77    0.29 
  -3  -6  -1    0.86    0.26 
  -3  -6  -1    1.35    0.23 
   3   6   1    1.25    0.22 
  -3   6  -1    1.34    0.24 
   3   6   1    1.31    0.31 
   3   6   1    2.01    0.38 
  -3   6  -1    1.32    0.28 
  -4  -6  -1    5.76    0.55 
   4  -6   1    5.27    0.52 
  -4   6  -1    5.38    0.49 
  -4   6  -1    4.77    0.39 
   4   6   1    4.92    0.62 
   4   6   1    5.77    0.44 
   4   6   1    5.95    0.56 
   5  -6   1   67.95    2.21 
  -5  -6  -1   65.87    2.12 
  -5   6  -1   66.15    2.03 
  -5   6  -1   67.89    1.79 
   5   6   1   67.62    1.85 
   5   6   1   66.08    2.17 
  -6  -6  -1    1.15    0.41 
   6  -6   1    1.55    0.46 
   6  -6   1    0.83    0.36 
  -6   6  -1    0.84    0.34 
   6   6   1    1.60    0.44 
   6   6   1    1.38    0.35 
   7  -6   1   -0.19    0.26 
  -7  -6  -1    0.11    0.24 
   7  -6   1    0.21    0.34 
   7   6   1   -0.11    0.19 
   7   6   1   -0.29    0.24 
  -7   6  -1    0.59    0.33 
   8  -6   1    0.21    0.29 
  -8  -6  -1    1.25    0.47 
   8   6   1    1.01    0.51 
  -8   6  -1    1.34    0.49 
  -9  -6  -1    2.48    0.72 
   9  -6   1    2.92    0.77 
   9   6   1    2.24    0.69 
  -9   6  -1    2.30    0.60 
  10  -7  -1    0.46    0.48 
 -10   7   1    0.77    0.51 
  -9  -7   1    0.15    0.37 
   9  -7  -1   -0.38    0.31 
   9  -7  -1    0.20    0.40 
   9   7  -1   -0.26    0.32 
  -9   7   1   -0.03    0.33 
   8  -7  -1    1.41    0.54 
   8  -7  -1    1.41    0.46 
  -8  -7   1    1.85    0.57 
  -8   7   1    0.84    0.36 
   8   7  -1    2.31    0.66 
  -7  -7   1    5.72    0.85 
   7  -7  -1    8.12    1.01 
   7  -7  -1    7.93    0.74 
  -7   7   1    8.40    0.74 
  -7   7   1    9.00    0.73 
   7   7  -1    6.76    0.92 
   6  -7  -1   70.81    2.43 
  -6  -7   1   70.90    2.43 
   6  -7  -1   78.29    2.25 
   6   7  -1   74.98    2.49 
   6   7  -1   72.73    1.86 
  -6   7   1   72.68    2.18 
  -6   7   1   71.39    2.19 
   5  -7  -1    0.08    0.17 
  -5  -7   1    0.07    0.24 
   5  -7  -1    0.25    0.20 
   5   7  -1    0.39    0.28 
  -5   7   1    0.13    0.19 
  -5   7   1    0.02    0.16 
   5   7  -1    0.15    0.13 
   4  -7  -1    1.87    0.31 
   4  -7  -1    2.18    0.42 
  -4  -7   1    1.72    0.41 
   4   7  -1    1.97    0.21 
  -4   7   1    1.20    0.31 
  -4   7   1    1.54    0.28 
   4   7  -1    1.55    0.37 
  -3  -7   1  137.79    2.46 
   3  -7  -1  132.07    3.11 
  -3  -7   1  134.38    2.43 
  -3  -7   1  128.01    3.14 
  -3   7   1  133.97    3.02 
  -3   7   1  131.18    2.70 
   3   7  -1  133.66    3.20 
   3   7  -1  133.78    3.03 
  -2  -7   1   46.89    0.97 
  -2  -7   1   48.56    1.53 
   2  -7  -1   48.13    1.46 
  -2  -7   1   46.96    0.95 
   2   7  -1   50.34    1.38 
  -2   7   1   47.16    1.45 
  -2   7   1   47.64    1.10 
   2   7  -1   48.28    1.54 
   1  -7  -1   24.29    0.59 
  -1  -7   1   23.49    0.63 
   1  -7  -1   22.87    0.85 
   1   7  -1   25.12    0.97 
  -1   7   1   23.72    0.57 
  -1   7   1   23.28    0.94 
   1   7  -1   22.84    0.78 
   1   7  -1   24.23    0.61 
   0  -7  -1   12.29    0.38 
   0  -7   1   11.20    0.49 
   0  -7  -1   12.45    0.55 
   0   7   1   13.98    0.71 
   0   7   1   13.20    0.42 
   0   7  -1   12.70    0.51 
   0   7  -1   12.42    0.63 
  -1  -7  -1    7.82    0.41 
   1  -7   1    8.05    0.47 
   1   7   1    7.63    0.55 
  -1   7  -1    7.30    0.40 
   1   7   1    8.22    0.41 
  -1   7  -1    7.92    0.49 
  -2  -7  -1    2.86    0.26 
   2  -7   1    2.95    0.41 
   2   7   1    2.32    0.40 
  -2   7  -1    2.70    0.29 
   2   7   1    3.01    0.32 
  -2   7  -1    2.75    0.29 
   3  -7   1    0.93    0.30 
  -3  -7  -1    0.49    0.23 
  -3  -7  -1    0.51    0.16 
   3   7   1    0.56    0.17 
  -3   7  -1    0.32    0.17 
  -3   7  -1    0.04    0.15 
   3   7   1    0.53    0.26 
   3   7   1   -0.16    0.15 
  -4  -7  -1   28.20    0.98 
  -4  -7  -1   27.59    1.23 
   4  -7   1   25.68    1.23 
  -4   7  -1   28.31    1.12 
  -4   7  -1   27.77    1.00 
   4   7   1   27.58    0.97 
   4   7   1   30.38    1.31 
   4   7   1   26.30    1.18 
   5  -7   1    9.55    0.81 
  -5  -7  -1   11.33    0.83 
  -5   7  -1   11.46    0.65 
   5   7   1    9.69    0.62 
   5   7   1   10.22    0.80 
  -5   7  -1    9.50    0.72 
  -6  -7  -1   34.99    1.55 
   6  -7   1   29.99    1.52 
  -6   7  -1   29.94    1.39 
   6   7   1   33.80    1.28 
   6   7   1   30.82    1.52 
   7  -7   1    0.17    0.34 
  -7  -7  -1    0.07    0.24 
  -7   7  -1   -0.18    0.27 
   7   7   1    0.35    0.33 
   8  -7   1    5.12    0.89 
  -8  -7  -1    5.10    0.81 
   8   7   1    5.31    0.92 
  -8   7  -1    5.97    0.87 
   9  -7   1    1.67    0.66 
  -9  -7  -1    2.04    0.68 
   9   7   1    1.10    0.60 
  -9   7  -1    1.60    0.59 
 -10   8   1    1.53    0.63 
  -9  -8   1    1.90    0.70 
   9  -8  -1    1.17    0.47 
   9   8  -1    2.74    0.75 
  -9   8   1    1.50    0.53 
  -8  -8   1    3.44    0.74 
   8  -8  -1    2.55    0.65 
   8  -8  -1    3.00    0.64 
  -8   8   1    2.79    0.60 
   8   8  -1    3.32    0.72 
  -7  -8   1    1.12    0.44 
   7  -8  -1    0.23    0.35 
   7  -8  -1    0.98    0.37 
  -7   8   1    0.52    0.29 
   7   8  -1    0.45    0.39 
   6  -8  -1    1.51    0.39 
   6  -8  -1    1.14    0.45 
  -6  -8   1    0.64    0.36 
  -6   8   1    0.73    0.30 
  -6   8   1    1.98    0.42 
   6   8  -1    1.54    0.44 
   5  -8  -1    0.56    0.32 
  -5  -8   1    0.23    0.32 
   5   8  -1    0.64    0.31 
  -5   8   1    0.18    0.21 
  -5   8   1    0.44    0.24 
   5   8  -1    0.33    0.15 
   4  -8  -1  151.87    3.72 
  -4  -8   1  152.24    3.76 
  -4  -8   1  155.59    2.92 
  -4   8   1  157.28    3.56 
   4   8  -1  159.03    2.94 
   4   8  -1  156.62    3.66 
  -4   8   1  156.49    3.28 
   4   8  -1  159.09    3.86 
  -3  -8   1   15.47    0.46 
  -3  -8   1   14.08    0.44 
  -3  -8   1   13.56    0.83 
   3  -8  -1   14.70    0.83 
  -3   8   1   14.12    0.59 
   3   8  -1   14.65    0.78 
  -3   8   1   13.37    0.77 
   3   8  -1   15.05    0.88 
   2  -8  -1   53.53    1.60 
  -2  -8   1   54.96    1.10 
  -2  -8   1   52.38    1.07 
  -2  -8   1   51.09    1.67 
   2   8  -1   52.75    1.70 
   2   8  -1   51.84    1.47 
  -2   8   1   51.92    1.61 
  -2   8   1   51.30    1.18 
  -1  -8   1   80.23    1.64 
   1  -8  -1   78.35    1.96 
   1  -8  -1   81.09    1.56 
  -1   8   1   80.62    1.54 
  -1   8   1   80.57    2.13 
   1   8  -1   76.15    2.09 
   1   8  -1   79.35    1.84 
   0  -8  -1   23.55    0.82 
   0  -8   1   22.95    0.76 
   0   8  -1   22.71    0.93 
   0   8   1   21.77    0.63 
   0   8  -1   22.14    0.74 
   0   8   1   23.14    1.00 
  -1  -8  -1    5.58    0.37 
   1  -8   1    4.93    0.39 
   1   8   1    5.25    0.34 
  -1   8  -1    4.99    0.42 
  -1   8  -1    5.44    0.36 
   1   8   1    5.44    0.48 
  -2  -8  -1    0.63    0.17 
   2  -8   1    0.33    0.19 
   2   8   1    0.66    0.27 
   2   8   1    0.19    0.14 
  -2   8  -1    0.25    0.16 
  -2   8  -1    0.24    0.18 
  -3  -8  -1    0.13    0.13 
  -3  -8  -1    0.37    0.20 
   3  -8   1   -0.29    0.14 
   3   8   1    0.25    0.14 
   3   8   1    0.17    0.17 
  -3   8  -1   -0.11    0.13 
  -3   8  -1    0.03    0.11 
   3   8   1    0.13    0.20 
  -4  -8  -1    6.91    0.46 
  -4  -8  -1    7.20    0.66 
   4  -8   1    8.30    0.72 
  -4   8  -1    7.35    0.56 
   4   8   1    5.58    0.57 
  -4   8  -1    6.60    0.50 
   4   8   1    7.38    0.68 
   4   8   1    5.99    0.45 
   5  -8   1    9.97    0.85 
  -5  -8  -1   10.52    0.84 
  -5  -8  -1   11.01    0.64 
   5   8   1    8.93    0.78 
  -5   8  -1    9.24    0.70 
  -5   8  -1    9.98    0.64 
   5   8   1    9.88    0.61 
  -6  -8  -1    0.16    0.29 
   6  -8   1    0.42    0.25 
  -6   8  -1    0.34    0.26 
   6   8   1    0.21    0.28 
   6   8   1    0.04    0.17 
  -7  -8  -1    2.73    0.61 
   7  -8   1    2.89    0.67 
   7   8   1    4.12    0.76 
  -7   8  -1    3.15    0.59 
   8  -8   1    4.40    0.91 
  -8  -8  -1    4.16    0.81 
   8   8   1    4.13    0.84 
  -8   8  -1    5.13    0.79 
  -9  -8  -1    0.64    0.46 
  -9   8  -1   -0.43    0.29 
   9   8   1    0.16    0.44 
  -9  -9   1    1.37    0.60 
   9  -9  -1    0.59    0.50 
  -9   9   1    0.35    0.43 
   9   9  -1    0.48    0.47 
   8  -9  -1    1.90    0.57 
  -8  -9   1    2.08    0.61 
   8   9  -1    1.17    0.52 
  -8   9   1    1.88    0.50 
  -7  -9   1   18.23    1.28 
   7  -9  -1   16.39    1.25 
   7   9  -1   19.45    1.32 
  -7   9   1   18.50    1.08 
  -6  -9   1    6.35    0.85 
   6  -9  -1    5.60    0.82 
  -6   9   1    5.14    0.55 
   6   9  -1    6.89    0.86 
  -6   9   1    5.24    0.68 
   5  -9  -1   37.65    1.64 
  -5  -9   1   40.53    1.74 
  -5   9   1   38.46    1.35 
   5   9  -1   40.30    1.65 
  -5   9   1   37.72    1.48 
  -4  -9   1   57.63    1.28 
   4  -9  -1   57.92    1.98 
  -4  -9   1   56.04    2.01 
   4   9  -1   54.61    2.03 
   4   9  -1   56.28    1.88 
  -4   9   1   58.63    1.86 
  -4   9   1   60.48    1.60 
   3  -9  -1   84.28    2.42 
  -3  -9   1   91.12    1.74 
  -3  -9   1   93.34    1.83 
  -3  -9   1   86.84    2.53 
   3   9  -1   88.75    2.58 
  -3   9   1   91.38    1.99 
  -3   9   1   87.24    2.39 
   3   9  -1   89.92    2.34 
  -2  -9   1   -0.11    0.15 
  -2  -9   1   -0.02    0.07 
   2  -9  -1    0.12    0.18 
  -2  -9   1    0.11    0.08 
   2   9  -1   -0.14    0.17 
  -2   9   1   -0.01    0.16 
  -2   9   1    0.12    0.09 
   2   9  -1    0.05    0.14 
   1  -9  -1   14.90    0.73 
  -1  -9   1   16.57    0.58 
  -1   9   1   15.80    0.49 
   1   9  -1   16.45    0.69 
   1   9  -1   16.18    0.87 
  -1   9   1   14.40    0.82 
   0  -9  -1    6.14    0.43 
   0  -9   1    5.42    0.38 
   0   9   1    6.31    0.55 
   0   9  -1    5.73    0.49 
   0   9  -1    5.02    0.35 
   0   9   1    4.93    0.29 
  -1  -9  -1    1.38    0.24 
   1  -9   1    1.62    0.30 
  -1   9  -1    1.45    0.31 
   1   9   1    1.06    0.20 
  -1   9  -1    1.17    0.22 
   1   9   1    1.47    0.36 
   2  -9   1   27.60    1.12 
  -2  -9  -1   29.23    0.92 
   2   9   1   27.38    1.24 
  -2   9  -1   30.15    0.99 
  -2   9  -1   28.54    1.08 
   2   9   1   30.71    1.04 
   3  -9   1   33.50    1.36 
  -3  -9  -1   34.75    1.05 
  -3  -9  -1   33.05    1.41 
  -3   9  -1   34.18    1.20 
   3   9   1   35.50    1.27 
  -3   9  -1   34.56    1.18 
   3   9   1   34.89    1.47 
  -4  -9  -1   68.08    2.28 
  -4  -9  -1   68.83    1.77 
   4  -9   1   72.51    2.30 
   4   9   1   71.25    1.82 
   4   9   1   73.86    2.19 
  -4   9  -1   72.26    2.01 
   4   9   1   73.14    2.37 
  -4   9  -1   75.22    1.98 
  -5  -9  -1    3.15    0.60 
   5  -9   1    3.44    0.63 
  -5  -9  -1    2.58    0.38 
   5   9   1    3.36    0.64 
   5   9   1    3.18    0.44 
  -5   9  -1    3.17    0.47 
  -5   9  -1    3.60    0.55 
   5   9   1    3.13    0.58 
   6  -9   1    3.20    0.65 
  -6  -9  -1    4.52    0.76 
   6   9   1    2.97    0.62 
  -6   9  -1    4.37    0.64 
  -7  -9  -1   17.89    1.25 
   7  -9   1   17.65    1.27 
  -7   9  -1   19.60    1.20 
   7   9   1   18.94    1.32 
   8  -9   1    4.03    0.84 
  -8  -9  -1    3.71    0.74 
  -8   9  -1    3.11    0.66 
   8   9   1    3.89    0.82 
  -9   9  -1    2.08    0.64 
  -9 -10   1    0.05    0.43 
   9  10  -1   -0.20    0.42 
  -8 -10   1    1.94    0.65 
   8 -10  -1    0.76    0.53 
   8  10  -1    1.55    0.56 
  -7 -10   1    0.74    0.41 
   7 -10  -1    0.21    0.43 
  -7  10   1    0.02    0.23 
   7  10  -1    0.40    0.37 
   6 -10  -1    1.54    0.52 
  -6 -10   1    1.06    0.46 
  -6  10   1    1.07    0.34 
   6  10  -1    0.61    0.40 
  -6  10   1    1.31    0.40 
   5 -10  -1   67.67    2.33 
  -5 -10   1   65.53    2.34 
  -5  10   1   63.33    2.07 
  -5  10   1   59.76    1.79 
   5  10  -1   67.24    2.24 
  -4 -10   1    3.36    0.59 
   4 -10  -1    3.19    0.58 
  -4  10   1    2.83    0.39 
  -4  10   1    3.97    0.58 
   4  10  -1    3.74    0.57 
   4  10  -1    3.43    0.61 
  -3 -10   1    0.30    0.24 
  -3 -10   1    0.20    0.09 
   3 -10  -1    0.30    0.24 
   3  10  -1   -0.19    0.17 
   3  10  -1    0.22    0.21 
  -3  10   1    0.43    0.24 
  -3  10   1    0.04    0.12 
   2 -10  -1    2.08    0.40 
  -2 -10   1    2.15    0.43 
  -2 -10   1    1.86    0.21 
   2  10  -1    1.80    0.41 
  -2  10   1    1.97    0.23 
   2  10  -1    1.78    0.33 
  -2  10   1    2.08    0.42 
  -1 -10   1    1.85    0.25 
   1 -10  -1    2.18    0.37 
  -1  10   1    1.65    0.17 
   1  10  -1    1.83    0.29 
   1  10  -1    1.84    0.40 
  -1  10   1    1.09    0.34 
   0 -10   1   28.07    0.95 
   0 -10  -1   27.72    1.01 
   0  10  -1   25.46    1.13 
   0  10   1   25.89    1.20 
   0  10   1   28.03    0.79 
   0  10  -1   28.78    0.92 
   1 -10   1    1.81    0.32 
  -1 -10  -1    2.30    0.32 
   1  10   1    2.99    0.51 
  -1  10  -1    2.71    0.42 
   1  10   1    2.26    0.28 
  -1  10  -1    1.99    0.29 
   2 -10   1    4.61    0.47 
  -2 -10  -1    5.79    0.40 
   2  10   1    5.06    0.67 
  -2  10  -1    5.20    0.48 
  -2  10  -1    5.87    0.43 
   2  10   1    5.72    0.45 
   3 -10   1   26.90    1.23 
  -3 -10  -1   26.95    0.92 
  -3 -10  -1   27.55    1.34 
  -3  10  -1   28.53    1.14 
  -3  10  -1   26.35    1.02 
   3  10   1   30.19    1.17 
   3  10   1   26.50    1.34 
   4 -10   1    0.70    0.35 
  -4 -10  -1    0.45    0.24 
  -4 -10  -1    0.52    0.19 
   4  10   1    0.32    0.29 
   4  10   1   -0.04    0.23 
  -4  10  -1    0.57    0.22 
  -4  10  -1    0.56    0.25 
   5 -10   1    5.08    0.77 
  -5 -10  -1    3.55    0.65 
   5  10   1    3.29    0.58 
   5  10   1    4.16    0.71 
  -5  10  -1    3.48    0.54 
   6 -10   1    0.55    0.37 
  -6 -10  -1    0.68    0.37 
   6  10   1    0.56    0.39 
  -6  10  -1   -0.09    0.20 
   7 -10   1    7.39    1.05 
  -7 -10  -1   10.36    0.99 
   7  10   1    8.60    1.08 
  -7  10  -1    9.57    0.85 
  -8 -10  -1   -0.16    0.30 
   8 -10   1   -0.25    0.32 
   8  10   1   -0.10    0.41 
  -8  10  -1    0.10    0.33 
  -9  10  -1    0.67    0.50 
  -9 -11   1    1.21    0.58 
  -8 -11   1    2.41    0.70 
   8 -11  -1    3.61    0.82 
   8  11  -1    1.45    0.59 
  -7 -11   1    7.41    1.06 
   7 -11  -1    5.64    0.96 
   7  11  -1    7.07    1.00 
   6 -11  -1    6.18    0.94 
  -6 -11   1    6.01    0.93 
  -6  11   1    5.78    0.73 
   6  11  -1    6.08    0.87 
  -6  11   1    7.03    1.05 
   5 -11  -1    3.90    0.68 
  -5 -11   1    4.34    0.74 
  -5  11   1    3.83    0.50 
  -5  11   1    4.01    0.61 
   5  11  -1    3.14    0.59 
   4 -11  -1   77.78    2.47 
  -4 -11   1   73.15    2.49 
   4  11  -1   76.59    2.32 
  -4  11   1   76.34    1.90 
  -4  11   1   75.21    2.31 
   4  11  -1   72.33    2.52 
  -3 -11   1    0.49    0.27 
   3 -11  -1   -0.02    0.20 
  -3  11   1    0.41    0.16 
   3  11  -1    0.22    0.25 
   3  11  -1    0.32    0.20 
  -3  11   1   -0.04    0.18 
   2 -11  -1   22.41    1.08 
  -2 -11   1   28.12    1.30 
  -2 -11   1   24.78    0.73 
  -2  11   1   25.40    1.21 
  -2  11   1   26.13    0.75 
   2  11  -1   25.81    1.03 
   2  11  -1   25.04    1.26 
   1 -11  -1   20.86    0.95 
  -1 -11   1   22.36    0.77 
   1  11  -1   20.81    1.09 
  -1  11   1   22.47    0.66 
   1  11  -1   21.84    0.87 
  -1  11   1   23.92    1.14 
   0 -11  -1   15.70    0.76 
   0 -11   1   16.25    0.72 
   0  11   1   15.74    0.95 
   0  11  -1   14.76    0.67 
   0  11   1   14.18    0.55 
   0  11  -1   15.12    0.89 
   1 -11   1    4.26    0.42 
  -1 -11  -1    4.41    0.38 
   1  11   1    3.77    0.59 
  -1  11  -1    4.66    0.59 
  -1  11  -1    4.11    0.35 
   1  11   1    4.50    0.35 
   2 -11   1    8.71    0.66 
  -2 -11  -1    8.79    0.51 
  -2  11  -1    8.48    0.52 
  -2  11  -1    8.27    0.63 
   2  11   1    8.54    0.55 
   2  11   1    7.69    0.70 
  -3 -11  -1   63.38    2.21 
  -3 -11  -1   60.52    1.59 
   3 -11   1   63.74    2.06 
   3  11   1   62.33    1.86 
   3  11   1   61.63    2.22 
  -3  11  -1   61.60    1.73 
  -3  11  -1   63.62    1.91 
   4 -11   1   10.04    0.86 
  -4 -11  -1   11.07    0.92 
   4  11   1   10.02    0.91 
  -4  11  -1   11.88    0.76 
   4  11   1    9.70    0.75 
  -4  11  -1    9.52    0.68 
  -5 -11  -1    1.65    0.47 
   5 -11   1    2.78    0.59 
  -5  11  -1    2.39    0.46 
   5  11   1    1.50    0.47 
   5  11   1    2.04    0.53 
   6 -11   1    0.17    0.33 
  -6 -11  -1    0.55    0.40 
   6  11   1    0.94    0.46 
  -6  11  -1    0.42    0.35 
  -7 -11  -1    9.05    1.16 
   7 -11   1    6.72    1.00 
  -7  11  -1    8.69    0.85 
   7  11   1    7.46    1.04 
   8 -11   1    4.81    0.92 
  -8 -11  -1    4.68    0.89 
   8  11   1    3.82    0.80 
  -8  11  -1    3.61    0.71 
   8 -12  -1   -0.17    0.32 
  -8 -12   1    0.09    0.39 
   8  12  -1    0.11    0.43 
  -7 -12   1    0.06    0.34 
   7 -12  -1    0.15    0.42 
   7  12  -1    0.22    0.37 
   6 -12  -1   -0.15    0.29 
  -6 -12   1   -0.44    0.27 
   6  12  -1   -0.22    0.27 
   5 -12  -1    1.77    0.53 
  -5 -12   1    1.72    0.50 
   5  12  -1    1.60    0.48 
  -5  12   1    2.01    0.45 
  -4 -12   1   12.54    1.01 
   4 -12  -1   11.03    0.90 
   4  12  -1   11.45    0.84 
  -4  12   1   13.90    0.94 
   4  12  -1   10.47    0.95 
  -3 -12   1   44.79    1.85 
   3 -12  -1   42.62    1.69 
   3  12  -1   42.44    1.84 
   3  12  -1   45.41    1.59 
  -3  12   1   44.24    1.71 
  -2 -12   1    4.56    0.67 
   2 -12  -1    5.08    0.54 
  -2  12   1    4.95    0.36 
   2  12  -1    4.62    0.47 
  -2  12   1    3.46    0.58 
   2  12  -1    4.06    0.66 
  -1 -12   1    3.76    0.34 
   1 -12  -1    4.13    0.53 
   1  12  -1    4.16    0.65 
   1  12  -1    3.92    0.39 
  -1  12   1    4.01    0.28 
  -1  12   1    3.99    0.61 
   0 -12   1    7.61    0.52 
   0 -12  -1    8.09    0.57 
   0  12   1    7.56    0.70 
   0  12   1    7.52    0.41 
   0  12  -1    7.47    0.49 
   0  12  -1    7.13    0.66 
   1 -12   1   39.32    1.35 
  -1 -12  -1   36.88    1.23 
   1  12   1   37.24    1.14 
  -1  12  -1   41.08    1.53 
  -1  12  -1   36.97    1.15 
   1  12   1   35.90    1.60 
  -2 -12  -1   -0.04    0.15 
   2 -12   1   -0.06    0.18 
  -2  12  -1    0.02    0.19 
  -2  12  -1    0.17    0.16 
   2  12   1    0.19    0.19 
   2  12   1    0.03    0.23 
  -3 -12  -1   20.58    1.25 
   3 -12   1   21.63    1.16 
  -3  12  -1   23.00    1.10 
   3  12   1   19.86    1.25 
   3  12   1   21.69    1.03 
  -3  12  -1   23.03    0.96 
  -4 -12  -1   10.72    0.93 
   4 -12   1   12.97    0.98 
  -4  12  -1   13.30    0.85 
   4  12   1   12.17    0.84 
  -4  12  -1   11.68    0.74 
   4  12   1   12.31    1.04 
   5 -12   1    1.34    0.43 
  -5 -12  -1    1.22    0.49 
  -5  12  -1    1.82    0.43 
   5  12   1    1.37    0.44 
   5  12   1    1.18    0.49 
  -6 -12  -1    3.57    0.73 
   6 -12   1    4.01    0.75 
  -6  12  -1    2.58    0.54 
   6  12   1    2.94    0.67 
  -7 -12  -1    0.45    0.37 
   7 -12   1    0.34    0.41 
   7  12   1   -0.19    0.35 
  -8 -12  -1    0.26    0.40 
   8  12   1    0.14    0.42 
  -8 -13   1    1.60    0.63 
   8  13  -1    0.56    0.48 
  -7 -13   1   14.26    1.28 
   7 -13  -1   14.89    1.32 
   7  13  -1   14.55    1.24 
  -6 -13   1    8.37    1.13 
   6 -13  -1    9.45    1.01 
   6  13  -1    9.11    0.91 
   5 -13  -1   15.23    1.14 
  -5 -13   1   14.96    1.18 
  -5  13   1   14.54    1.00 
   5  13  -1   13.62    1.01 
   4 -13  -1    3.62    0.64 
  -4 -13   1    3.52    0.70 
   4  13  -1    4.31    0.77 
   4  13  -1    4.09    0.64 
  -4  13   1    4.25    0.65 
  -3 -13   1    6.20    0.86 
   3 -13  -1    5.82    0.77 
  -3  13   1    6.30    0.80 
   3  13  -1    5.77    0.84 
   3  13  -1    6.35    0.61 
  -2 -13   1   34.35    1.59 
   2 -13  -1   35.29    1.44 
   2  13  -1   34.08    1.61 
  -2  13   1   33.19    1.51 
   2  13  -1   33.16    1.27 
  -1 -13   1    0.21    0.16 
   1 -13  -1    0.24    0.19 
   1  13  -1    0.32    0.23 
   1  13  -1    0.26    0.19 
  -1  13   1    0.13    0.24 
   0 -13   1   12.56    0.69 
   0 -13  -1   10.57    0.67 
   0  13   1   11.69    0.90 
   0  13  -1   10.92    0.85 
   0  13  -1   11.16    0.62 
   1 -13   1    1.78    0.38 
  -1 -13  -1    1.88    0.35 
  -1  13  -1    2.43    0.50 
   1  13   1    1.78    0.30 
  -1  13  -1    2.00    0.33 
   1  13   1    1.46    0.46 
   2 -13   1   27.34    1.25 
  -2 -13  -1   30.32    1.22 
  -2  13  -1   29.53    1.33 
   2  13   1   28.18    1.10 
  -2  13  -1   28.60    1.04 
   2  13   1   24.69    1.39 
   3 -13   1   27.06    1.33 
  -3 -13  -1   25.41    1.44 
  -3  13  -1   26.26    1.24 
   3  13   1   27.20    1.51 
   3  13   1   23.22    1.09 
  -3  13  -1   23.14    0.98 
   4 -13   1    8.46    0.84 
  -4 -13  -1    8.46    0.88 
   4  13   1    8.87    0.93 
  -4  13  -1    7.61    0.63 
  -4  13  -1    8.25    0.70 
   4  13   1    9.28    0.77 
   5 -13   1    1.06    0.45 
  -5 -13  -1    0.83    0.42 
   5  13   1    0.14    0.31 
   5  13   1    0.65    0.36 
   6 -13   1    0.76    0.46 
  -6 -13  -1    0.75    0.45 
   6  13   1    0.12    0.43 
  -7 -13  -1    6.04    1.01 
   7 -13   1    5.19    0.95 
   7  13   1    6.05    0.94 
  -8 -13  -1    3.02    0.79 
   8  13   1    4.91    0.94 
   8  14  -1    1.74    0.66 
   7 -14  -1    0.98    0.60 
  -7 -14   1    1.27    0.56 
   7  14  -1    1.23    0.62 
   6 -14  -1    7.56    1.09 
  -6 -14   1    7.75    1.11 
   6  14  -1    7.87    1.00 
   5 -14  -1    0.32    0.32 
  -5 -14   1    0.08    0.33 
  -5  14   1    0.14    0.28 
   5  14  -1    0.08    0.39 
   5  14  -1    0.26    0.32 
  -4 -14   1    1.18    0.47 
   4 -14  -1    1.91    0.52 
  -4  14   1    1.10    0.43 
   4  14  -1    0.97    0.46 
   4  14  -1    1.31    0.42 
   3 -14  -1    0.32    0.27 
  -3 -14   1    0.78    0.36 
  -3  14   1   -0.20    0.29 
   3  14  -1    0.35    0.28 
   3  14  -1    0.64    0.40 
   2 -14  -1    3.53    0.59 
  -2 -14   1    2.20    0.53 
  -2  14   1    1.94    0.49 
   2  14  -1    3.21    0.48 
   2  14  -1    2.72    0.59 
   1 -14  -1   23.38    1.12 
   1  14  -1   23.23    1.00 
  -1  14   1   23.96    1.32 
   1  14  -1   21.48    1.28 
   0 -14   1   68.88    1.86 
   0 -14  -1   66.30    1.93 
   0  14   1   60.38    2.26 
   0  14  -1   65.10    2.26 
   0  14  -1   61.75    1.73 
   1 -14   1  115.34    2.87 
  -1 -14  -1  114.58    2.72 
  -1  14  -1  112.43    2.63 
   1  14   1  112.82    3.37 
  -1  14  -1  117.06    3.21 
   2 -14   1   11.49    0.81 
   2  14   1   12.29    1.04 
  -2  14  -1   10.52    0.84 
  -3 -14  -1   18.56    1.27 
   3 -14   1   18.02    1.11 
   3  14   1   15.68    1.20 
  -3  14  -1   16.61    1.03 
  -4 -14  -1    2.50    0.64 
   4 -14   1    2.59    0.63 
   4  14   1    2.84    0.59 
   4  14   1    1.96    0.59 
  -5 -14  -1    1.27    0.48 
   5 -14   1    2.32    0.58 
   5  14   1    2.08    0.49 
   5  14   1    0.37    0.43 
  -6 -14  -1   -0.08    0.33 
   6 -14   1    0.03    0.39 
   6  14   1   -0.18    0.30 
   7 -14   1    2.36    0.69 
  -7 -14  -1    2.04    0.70 
   7  14   1    0.74    0.51 
   8  15  -1   -0.10    0.57 
   7 -15  -1   -0.14    0.29 
  -7 -15   1    0.12    0.47 
   7  15  -1   -0.02    0.37 
   6 -15  -1    0.84    0.49 
  -6 -15   1    1.46    0.56 
   6  15  -1    0.67    0.40 
  -5 -15   1    1.16    0.52 
   5 -15  -1    1.92    0.56 
   5  15  -1    2.49    0.69 
   5  15  -1    1.84    0.50 
  -5  15   1    0.62    0.38 
  -4 -15   1    3.99    0.81 
   4 -15  -1    5.32    0.81 
  -4  15   1    4.85    0.76 
   4  15  -1    4.64    0.87 
   4  15  -1    5.47    0.73 
  -3 -15   1    0.11    0.30 
   3 -15  -1    0.15    0.27 
  -3  15   1    0.02    0.27 
   3  15  -1    0.66    0.43 
   3  15  -1    0.18    0.24 
  -2 -15   1    9.15    0.90 
   2 -15  -1    9.43    0.79 
   2  15  -1    9.10    0.81 
  -2  15   1    9.63    0.88 
   2  15  -1    9.67    0.94 
   1 -15  -1    2.78    0.49 
  -1 -15   1    1.42    0.46 
  -1  15   1    1.34    0.43 
   1  15  -1    2.28    0.55 
   0 -15  -1    0.69    0.29 
   0  15  -1    0.43    0.31 
   0  15   1    0.37    0.37 
   1 -15   1    7.89    0.65 
  -1  15  -1   10.03    0.87 
   1  15   1    8.10    0.83 
   2 -15   1    6.93    0.67 
  -2  15  -1    7.46    0.77 
   2  15   1    7.57    1.01 
   3 -15   1    0.11    0.28 
  -3 -15  -1    0.02    0.32 
  -3  15  -1    0.05    0.21 
   3  15   1    0.03    0.31 
  -4 -15  -1    1.77    0.58 
   4 -15   1    2.36    0.61 
   4  15   1    4.27    0.86 
   5 -15   1    0.64    0.40 
  -5 -15  -1    1.23    0.50 
   5  15   1    0.14    0.43 
   6 -15   1    2.94    0.72 
  -6 -15  -1    4.31    0.90 
  -6 -16   1   10.52    1.36 
   6 -16  -1   10.84    1.15 
   5 -16  -1    7.08    1.01 
  -5 -16   1    6.97    1.09 
   5  16  -1    7.29    1.14 
  -4 -16   1    4.97    0.91 
   4 -16  -1    5.56    0.85 
   4  16  -1    6.86    1.05 
  -4  16   1    7.75    0.99 
  -3 -16   1   20.78    1.42 
   3 -16  -1   18.51    1.20 
   3  16  -1   18.85    1.39 
  -3  16   1   20.67    1.31 
   2 -16  -1    1.59    0.44 
  -2 -16   1    2.31    0.58 
   2  16  -1    1.64    0.49 
  -2  16   1    1.06    0.45 
   1 -16  -1    0.42    0.32 
  -1 -16   1    0.02    0.28 
  -1  16   1    0.88    0.39 
   1  16  -1    0.47    0.35 
   0  16  -1    5.94    0.88 
   0  16   1    6.58    0.94 
  -1  16  -1   20.58    1.28 
   1  16   1   21.56    1.41 
   2 -16   1    0.13    0.28 
  -2 -16  -1   -0.08    0.29 
  -2  16  -1    0.24    0.34 
   2  16   1   -0.05    0.31 
   3 -16   1    8.17    0.82 
  -3 -16  -1    8.12    1.08 
  -3  16  -1    8.14    0.78 
   3  16   1    8.00    1.12 
   4 -16   1    7.28    0.98 
  -4 -16  -1    6.93    1.05 
   4  16   1    6.78    1.06 
   5 -16   1   24.82    1.56 
  -5 -16  -1   25.39    1.70 
   5  16   1   25.07    1.73 
  -6 -16  -1    9.71    1.33 
   6 -16   1    8.01    1.17 
   6 -17  -1    2.03    0.70 
   5 -17  -1   -0.32    0.35 
  -5 -17   1   -0.53    0.32 
   5  17  -1    0.28    0.44 
   4 -17  -1    0.68    0.39 
  -4 -17   1   -0.18    0.35 
  -4  17   1    0.05    0.36 
   4  17  -1    0.20    0.39 
   3 -17  -1    1.20    0.47 
  -3 -17   1    1.01    0.50 
   3  17  -1   -0.07    0.36 
  -3  17   1    0.88    0.46 
   2 -17  -1    0.93    0.40 
  -2 -17   1    0.41    0.42 
   2  17  -1    0.22    0.37 
  -2  17   1    0.68    0.45 
  -1 -17   1    1.27    0.50 
  -1  17   1    1.95    0.59 
   1  17  -1    2.44    0.65 
   0  17  -1    1.20    0.48 
   0  17   1    2.39    0.64 
  -1  17  -1    0.90    0.43 
   1  17   1    1.04    0.45 
  -2 -17  -1   -0.36    0.25 
   2  17   1    0.15    0.36 
  -2  17  -1    0.39    0.35 
  -3 -17  -1    0.12    0.41 
   3 -17   1   -0.02    0.29 
   3  17   1    0.06    0.34 
  -4 -17  -1   -0.12    0.34 
   4 -17   1   -0.02    0.30 
   4  17   1    0.55    0.46 
  -5 -17  -1    0.14    0.39 
   5 -17   1    1.03    0.53 
   5  17   1    0.05    0.40 
   6 -17   1    0.24    0.43 
  -5 -18   1    1.39    0.60 
   5 -18  -1    0.53    0.51 
   5  18  -1    1.34    0.68 
  -4 -18   1    9.51    1.28 
   4 -18  -1   10.62    1.01 
  -4  18   1    9.23    0.97 
   4  18  -1    8.23    1.23 
   3 -18  -1    2.25    0.55 
  -3 -18   1    2.75    0.72 
   3  18  -1    2.08    0.66 
  -3  18   1    1.86    0.57 
  -2 -18   1    0.73    0.44 
   2  18  -1    0.10    0.36 
  -2  18   1   -0.06    0.28 
  -1 -18   1   11.30    1.08 
   1  18  -1   12.24    1.14 
  -1  18   1   12.82    1.15 
   0  18  -1    1.65    0.57 
   0  18   1    0.91    0.47 
   1  18   1    0.61    0.46 
  -1  18  -1    0.11    0.36 
  -2 -18  -1    7.13    1.06 
   2  18   1    7.73    1.16 
  -2  18  -1    9.84    0.97 
  -3 -18  -1    0.36    0.42 
   3  18   1    0.57    0.46 
  -4 -18  -1    0.80    0.42 
   4 -18   1    1.04    0.43 
   4  18   1    1.39    0.59 
   5 -18   1    6.31    1.02 
   5 -19  -1    0.32    0.55 
   4 -19  -1    0.64    0.42 
  -4 -19   1    0.94    0.55 
   4  19  -1    0.69    0.57 
  -3 -19   1    3.99    0.90 
   3  19  -1    3.65    0.90 
  -3  19   1    4.19    0.81 
  -2 -19   1    4.19    0.88 
  -2  19   1    3.56    0.79 
   2  19  -1    4.10    0.89 
  -1 -19   1    2.67    0.65 
  -1  19   1    2.34    0.67 
   1  19  -1    2.04    0.66 
   0 -19   1    0.23    0.37 
   0  19  -1    0.76    0.42 
   0  19   1    0.10    0.27 
   1  19   1    0.95    0.50 
  -1  19  -1    1.30    0.52 
  -2 -19  -1    0.31    0.40 
  -2  19  -1   -0.04    0.27 
   2  19   1    0.02    0.37 
  -3 -19  -1    9.06    1.31 
   3  19   1    6.50    1.11 
   5 -19   1   -0.10    0.41 
  -3 -20   1   -0.11    0.44 
   3  20  -1   -0.22    0.48 
  -3  20   1    0.32    0.48 
  -2 -20   1    0.15    0.44 
  -2  20   1    0.59    0.46 
   2  20  -1    0.19    0.39 
  -1 -20   1    4.88    0.95 
   1  20  -1    7.04    1.11 
  -1  20   1    7.50    1.14 
   0 -20   1    5.49    0.96 
   0  20   1    5.66    0.99 
   0  20  -1    4.77    0.91 
  -1 -20  -1    8.23    1.24 
  -1  20  -1    6.61    1.03 
   1  20   1    8.86    1.30 
  -2 -20  -1   -0.43    0.34 
   2  20   1    0.13    0.48 
  -3  21   1    5.68    1.04 
  -2  21   1    6.00    1.03 
  -1 -21   1    1.88    0.68 
  -1  21   1    1.33    0.55 
   1  21  -1    2.23    0.75 
   0 -21   1    0.09    0.40 
   0  21   1   -0.17    0.43 
   0  21  -1    0.08    0.44 
   1 -21   1   -0.25    0.37 
  -1  21  -1   -0.26    0.45 
   1 -22   1    0.86    0.62 
  -1  22  -1    0.64    0.58 
  10   0  -2    0.56    0.40 
  10   0  -2    1.17    0.56 
 -10   0   2    0.99    0.42 
  -9   0   2    8.77    0.91 
   9   0  -2   10.06    1.05 
   9   0  -2    8.98    0.87 
  -8   0   2   13.27    1.03 
   8   0  -2   13.54    0.96 
   8   0  -2   13.90    1.11 
   7   0  -2    5.34    0.70 
  -7   0   2    6.14    0.78 
   7   0  -2    5.33    0.77 
   6   0  -2    2.26    0.42 
  -6   0   2    2.75    0.49 
   6   0  -2    3.69    0.58 
   5   0  -2   42.81    1.52 
  -5   0   2   44.16    1.52 
   5   0  -2   42.28    1.40 
  -4   0   2    8.51    0.57 
   4   0  -2    8.75    0.51 
   4   0  -2    7.83    0.53 
   3   0  -2  141.65    2.91 
   3   0  -2  143.36    2.82 
  -3   0   2  137.21    2.95 
   2   0  -2  266.25    4.72 
  -2   0   2  258.45    4.80 
   2   0  -2  265.92    4.66 
   1   0  -2   23.64    0.73 
   1   0  -2   21.26    0.57 
  -1   0   2   21.91    0.64 
  -1   0   2   23.04    0.58 
   1   0  -2   21.41    0.57 
  -1   0   2   22.29    0.57 
   1   0   2  281.86    5.05 
  -1   0  -2  287.12    5.04 
   2   0   2 1000.00   16.87 
  -3   0  -2   53.89    1.26 
   3   0   2   53.33    1.55 
   3   0   2   53.97    1.53 
  -3   0  -2   51.93    1.54 
   4   0   2   11.86    0.72 
  -4   0  -2    9.15    0.64 
  -4   0  -2    9.31    0.50 
   4   0   2    8.97    0.61 
  -5   0  -2    1.47    0.29 
   5   0   2    1.40    0.37 
   5   0   2    1.50    0.39 
  -5   0  -2    1.21    0.35 
   6   0   2   14.64    0.96 
   6   0   2   13.06    0.94 
  -6   0  -2   15.25    0.80 
  -6   0  -2   15.47    1.01 
  -7   0  -2    4.08    0.75 
   7   0   2    4.36    0.70 
   7   0   2    4.68    0.79 
   8   0   2    0.77    0.37 
   8   0   2    0.42    0.39 
  -8   0  -2    0.66    0.42 
   9   0   2    1.70    0.55 
  -9   0  -2    2.30    0.70 
   9   0   2    2.21    0.70 
  11  -1  -2    0.47    0.56 
  10  -1  -2    5.25    0.86 
  10  -1  -2    4.68    0.91 
 -10   1   2    3.58    0.81 
  10   1  -2    5.96    1.07 
   9  -1  -2    3.08    0.71 
  -9  -1   2    4.47    0.81 
   9  -1  -2    2.75    0.63 
   9   1  -2    3.70    0.79 
  -9   1   2    3.56    0.72 
   9   1  -2    2.28    0.55 
   8  -1  -2    2.59    0.61 
  -8  -1   2    1.77    0.54 
   8  -1  -2    1.41    0.43 
  -8   1   2    2.44    0.58 
   8   1  -2    2.06    0.57 
   8   1  -2    1.89    0.48 
   7  -1  -2   11.14    0.83 
   7  -1  -2   10.88    0.90 
  -7  -1   2   10.52    0.86 
   7   1  -2   10.95    0.91 
   7   1  -2   11.13    0.78 
  -7   1   2    9.48    0.81 
   6  -1  -2    3.56    0.58 
   6  -1  -2    3.12    0.51 
  -6  -1   2    3.17    0.53 
  -6   1   2    3.53    0.54 
   6   1  -2    4.40    0.64 
   6   1  -2    4.35    0.46 
  -5  -1   2   44.25    1.52 
   5  -1  -2   41.39    1.41 
   5  -1  -2   38.95    1.43 
   5   1  -2   39.32    1.31 
  -5   1   2   43.22    1.48 
   5   1  -2   40.42    1.48 
   4  -1  -2    0.17    0.16 
   4  -1  -2    0.36    0.18 
  -4  -1   2    0.10    0.16 
   4   1  -2    0.08    0.12 
  -4   1   2    0.01    0.15 
   4   1  -2    0.47    0.21 
  -3  -1   2   86.80    2.09 
   3  -1  -2   86.64    1.99 
   3  -1  -2   87.10    1.99 
   3   1  -2   91.03    1.89 
  -3   1   2   89.76    2.09 
   3   1  -2   88.95    2.06 
  -2  -1   2   21.19    0.58 
  -2  -1   2   20.14    0.72 
   2  -1  -2   21.26    0.67 
   2  -1  -2   20.50    0.63 
   2   1  -2   20.77    0.68 
  -2   1   2   20.38    0.72 
   2   1  -2   19.13    0.56 
  -1  -1   2    2.65    0.22 
   1  -1  -2    2.64    0.20 
  -1  -1   2    2.70    0.16 
   1  -1  -2    2.33    0.16 
   1   1  -2    2.61    0.16 
   1   1  -2    3.02    0.16 
   1   1  -2    2.46    0.19 
  -1   1   2    2.16    0.21 
  -1   1   2    2.46    0.16 
   0  -1  -2  159.63    2.80 
   0  -1  -2  155.67    2.87 
   0  -1  -2  159.89    2.86 
   0  -1   2  155.60    2.84 
   0  -1   2  158.07    2.74 
   0   1  -2  160.80    2.85 
   0   1  -2  157.22    2.74 
   0   1   2  156.98    2.79 
   0   1   2  156.86    2.89 
   0   1   2  161.72    2.87 
   0   1  -2  157.54    2.87 
  -1  -1  -2    2.22    0.21 
   1  -1   2    1.99    0.24 
  -1  -1  -2    2.25    0.17 
   1   1   2    2.05    0.19 
  -1   1  -2    2.12    0.20 
   1   1   2    2.53    0.22 
   1   1   2    2.35    0.18 
  -2  -1  -2   24.89    0.86 
  -2  -1  -2   24.34    0.71 
   2  -1   2   25.67    0.88 
   2  -1   2   26.94    0.89 
  -2   1  -2   23.82    0.58 
   2   1   2   25.44    0.87 
   2   1   2   25.92    0.85 
   2   1   2   26.02    0.73 
  -2   1  -2   26.07    0.59 
  -2   1  -2   24.42    0.86 
   3  -1   2   33.94    1.18 
  -3  -1  -2   35.54    1.20 
   3  -1   2   34.88    1.19 
  -3  -1  -2   34.99    1.00 
   3   1   2   34.83    1.14 
  -3   1  -2   35.76    0.89 
  -3   1  -2   33.58    1.17 
   3   1   2   35.35    1.20 
   4  -1   2   85.11    2.28 
  -4  -1  -2   85.97    2.02 
  -4  -1  -2   87.04    2.32 
   4  -1   2   86.35    2.32 
  -4   1  -2   85.88    1.90 
  -4   1  -2   83.88    2.29 
   4   1   2   85.16    2.21 
   4   1   2   85.48    2.32 
  -5  -1  -2    6.68    0.64 
  -5  -1  -2    5.88    0.47 
   5  -1   2    5.61    0.57 
   5  -1   2    5.66    0.59 
  -5   1  -2    6.02    0.45 
   5   1   2    6.08    0.61 
   5   1   2    7.08    0.60 
  -5   1  -2    5.13    0.65 
  -6  -1  -2    6.15    0.53 
   6  -1   2    5.61    0.77 
   6  -1   2    6.30    0.67 
  -6  -1  -2    5.82    0.76 
   6   1   2    6.39    0.80 
  -6   1  -2    5.50    0.49 
  -6   1  -2    5.87    0.79 
   6   1   2    6.48    0.63 
   7  -1   2    6.90    0.88 
   7  -1   2    6.83    0.92 
  -7  -1  -2    5.11    0.78 
  -7   1  -2    5.81    0.83 
   7   1   2    6.05    0.81 
   7   1   2    4.79    0.77 
   8  -1   2    0.41    0.38 
   8  -1   2    0.46    0.34 
  -8  -1  -2    0.42    0.42 
  -8   1  -2    0.34    0.33 
   8   1   2    0.21    0.31 
   8   1   2    0.98    0.47 
  -9  -1  -2    0.45    0.45 
   9  -1   2    0.18    0.35 
   9  -1   2    0.79    0.47 
   9   1   2    1.07    0.50 
   9   1   2   -0.51    0.36 
  -9   1  -2    0.93    0.48 
  10  -2  -2    0.24    0.45 
  10  -2  -2    0.73    0.45 
  10   2  -2    0.63    0.52 
 -10   2   2    0.55    0.47 
  -9  -2   2   33.92    1.80 
   9  -2  -2   32.42    1.78 
   9  -2  -2   34.78    1.73 
   9   2  -2   33.81    1.85 
   9   2  -2   34.38    1.60 
  -9   2   2   35.17    1.78 
  -9   2   2   31.96    1.75 
  -8  -2   2   12.07    1.01 
   8  -2  -2   13.67    1.04 
   8  -2  -2   11.51    0.95 
  -8   2   2   14.69    1.03 
   8   2  -2   13.22    0.92 
   8   2  -2   11.65    1.05 
   7  -2  -2    7.26    0.70 
  -7  -2   2    6.52    0.83 
   7  -2  -2    4.80    0.73 
   7   2  -2    6.07    0.59 
   7   2  -2    6.30    0.86 
  -7   2   2    6.23    0.67 
   6  -2  -2   37.00    1.50 
  -6  -2   2   38.66    1.56 
   6  -2  -2   40.19    1.53 
   6   2  -2   37.05    1.57 
  -6   2   2   37.10    1.48 
   6   2  -2   38.75    1.35 
  -5  -2   2    1.33    0.35 
   5  -2  -2    1.21    0.35 
   5  -2  -2    1.59    0.34 
   5   2  -2    1.66    0.33 
   5   2  -2    1.14    0.34 
  -5   2   2    0.90    0.30 
  -4  -2   2  131.78    3.00 
   4  -2  -2  129.05    2.88 
   4  -2  -2  128.40    2.91 
   4   2  -2  133.49    2.70 
   4   2  -2  126.43    2.97 
  -4   2   2  131.16    2.96 
   3  -2  -2   72.62    1.71 
   3  -2  -2   71.89    1.78 
  -3  -2   2   75.70    1.87 
  -3   2   2   74.48    1.83 
   3   2  -2   72.71    1.56 
   3   2  -2   71.59    1.81 
   2  -2  -2  283.31    5.06 
   2  -2  -2  277.90    4.90 
  -2  -2   2  287.52    4.76 
  -2  -2   2  277.85    5.10 
   2   2  -2  274.07    5.05 
  -2   2   2  275.08    5.11 
  -1  -2   2   81.25    1.70 
   1  -2  -2   82.55    1.71 
   1  -2  -2   83.34    1.50 
  -1   2   2   82.36    1.49 
   1   2  -2   82.14    1.48 
   1   2  -2   82.72    1.48 
  -1   2   2   80.72    1.76 
   1   2  -2   83.48    1.68 
   0  -2   2   91.35    1.77 
   0  -2  -2   94.10    1.70 
   0  -2  -2   91.65    1.83 
   0  -2   2   95.15    1.71 
   0  -2   2   90.29    1.70 
   0  -2  -2   93.02    1.71 
   0   2   2   93.08    1.85 
   0   2  -2   92.49    1.70 
   0   2  -2   90.75    1.77 
   0   2   2   88.56    1.86 
   0   2   2   94.68    1.71 
   0   2  -2   94.57    1.84 
   1  -2   2   11.43    0.48 
  -1  -2  -2   11.20    0.45 
   1   2   2   10.84    0.44 
  -1   2  -2   11.48    0.48 
   1   2   2   10.74    0.44 
   1   2   2   10.77    0.46 
   2  -2   2    0.08    0.11 
  -2  -2  -2    0.03    0.11 
   2  -2   2    0.13    0.05 
  -2  -2  -2    0.13    0.10 
   2   2   2    0.15    0.12 
   2   2   2    0.01    0.12 
   2   2   2    0.14    0.12 
  -2   2  -2   -0.13    0.09 
  -2   2  -2    0.11    0.05 
  -3  -2  -2   52.73    1.39 
   3  -2   2   51.98    1.53 
   3  -2   2   55.13    1.17 
   3  -2   2   53.45    1.57 
  -3  -2  -2   52.16    1.54 
  -3   2  -2   53.67    1.17 
  -3   2  -2   51.07    1.53 
   3   2   2   54.32    1.50 
   3   2   2   55.93    1.58 
   3   2   2   51.44    1.39 
   4  -2   2   38.95    1.41 
   4  -2   2   39.90    1.42 
  -4  -2  -2   39.96    1.44 
  -4  -2  -2   39.69    1.24 
   4   2   2   41.09    1.46 
  -4   2  -2   42.11    1.10 
  -4   2  -2   40.90    1.43 
   4   2   2   39.28    1.34 
  -5  -2  -2   27.10    1.26 
   5  -2   2   27.36    1.25 
  -5  -2  -2   27.93    1.08 
   5  -2   2   25.52    1.22 
  -5   2  -2   26.17    1.23 
   5   2   2   25.98    1.15 
   5   2   2   26.18    1.25 
  -5   2  -2   27.51    0.94 
  -6  -2  -2   10.89    0.73 
   6  -2   2    9.38    0.81 
  -6  -2  -2   10.59    0.84 
   6  -2   2   10.07    0.85 
   6   2   2    9.83    0.82 
   6   2   2    9.49    0.75 
  -6   2  -2    9.58    0.82 
   7  -2   2   17.60    1.21 
   7  -2   2   19.48    1.22 
  -7  -2  -2   16.97    1.18 
   7   2   2   16.59    1.07 
  -7   2  -2   16.16    1.15 
   7   2   2   16.50    1.16 
   8  -2   2    0.41    0.37 
   8  -2   2    0.16    0.28 
  -8  -2  -2    0.57    0.35 
   8   2   2    0.30    0.34 
  -8   2  -2   -0.16    0.31 
   8   2   2   -0.25    0.28 
   9  -2   2    1.66    0.62 
  -9  -2  -2    1.61    0.62 
   9  -2   2    1.74    0.58 
  -9   2  -2    1.22    0.54 
   9   2   2    1.87    0.56 
   9   2   2    1.83    0.66 
  10   2   2    1.05    0.64 
  10  -3  -2    2.46    0.72 
  10  -3  -2    1.49    0.55 
  10   3  -2    1.52    0.64 
 -10   3   2    2.72    0.74 
  -9  -3   2    5.85    0.91 
   9  -3  -2    5.36    0.90 
   9  -3  -2    7.51    0.98 
   9   3  -2    5.27    0.95 
  -9   3   2    5.79    0.91 
  -8  -3   2    2.06    0.54 
   8  -3  -2    2.02    0.53 
   8  -3  -2    2.77    0.61 
  -8   3   2    2.49    0.57 
  -8   3   2    2.47    0.56 
   8   3  -2    1.54    0.52 
   8   3  -2    2.84    0.51 
   7  -3  -2    6.46    0.82 
  -7  -3   2    7.50    0.76 
   7  -3  -2    6.28    0.83 
   7   3  -2    8.24    0.99 
   7   3  -2    6.70    0.60 
  -7   3   2    7.21    0.73 
   6  -3  -2   26.12    1.21 
  -6  -3   2   27.00    1.30 
   6  -3  -2   24.48    1.21 
   6   3  -2   23.78    1.24 
   6   3  -2   24.10    1.02 
  -6   3   2   26.01    1.20 
  -5  -3   2   15.31    0.89 
   5  -3  -2   12.25    0.75 
   5  -3  -2   16.03    0.86 
   5   3  -2   13.41    0.83 
   5   3  -2   14.60    0.68 
  -5   3   2   14.01    0.81 
  -4  -3   2   17.25    0.86 
   4  -3  -2   18.93    0.87 
   4  -3  -2   19.78    0.82 
  -4   3   2   18.16    0.85 
   4   3  -2   19.30    0.68 
   4   3  -2   17.33    0.87 
  -3  -3   2   42.69    1.32 
   3  -3  -2   40.94    1.14 
   3  -3  -2   40.94    1.27 
  -3   3   2   43.19    1.30 
   3   3  -2   45.61    1.32 
   3   3  -2   41.90    0.99 
  -2  -3   2    6.17    0.21 
   2  -3  -2    5.74    0.39 
  -2  -3   2    5.88    0.39 
   2  -3  -2    5.98    0.29 
   2   3  -2    6.16    0.39 
   2   3  -2    6.13    0.21 
  -2   3   2    6.60    0.42 
  -2   3   2    6.49    0.35 
   1  -3  -2   66.42    1.18 
   1  -3  -2   64.48    1.48 
  -1  -3   2   65.55    1.48 
  -1  -3   2   67.04    1.19 
   1   3  -2   65.12    1.44 
  -1   3   2   66.50    1.17 
   1   3  -2   66.41    1.19 
  -1   3   2   64.33    1.54 
   1   3  -2   65.44    1.18 
   0  -3   2   83.45    1.62 
   0  -3  -2   82.18    1.51 
   0  -3  -2   82.42    1.52 
   0  -3   2   81.98    1.61 
   0  -3  -2   78.63    1.70 
   0  -3   2   80.81    1.62 
   0   3  -2   82.76    1.70 
   0   3   2   83.20    1.80 
   0   3  -2   80.63    1.62 
   0   3  -2   89.66    1.76 
  -1  -3  -2   -0.02    0.08 
   1  -3   2    0.05    0.10 
  -1  -3  -2   -0.10    0.07 
   1  -3   2    0.03    0.05 
   1   3   2    0.10    0.10 
   1   3   2    0.02    0.10 
  -1   3  -2    0.14    0.10 
  -1   3  -2   -0.01    0.04 
   1   3   2    0.06    0.10 
   2  -3   2    0.33    0.07 
   2  -3   2    0.10    0.14 
  -2  -3  -2    0.30    0.14 
   2   3   2    0.40    0.15 
  -2   3  -2    0.26    0.07 
   2   3   2    0.13    0.14 
   2   3   2    0.18    0.12 
  -2   3  -2    0.45    0.17 
  -3  -3  -2   69.14    1.73 
   3  -3   2   68.04    1.39 
   3  -3   2   67.89    1.88 
  -3   3  -2   66.98    1.41 
   3   3   2   68.46    1.75 
   3   3   2   68.96    1.75 
  -3   3  -2   69.74    1.84 
   3   3   2   66.44    1.83 
  -4  -3  -2    6.59    0.49 
  -4  -3  -2    7.25    0.57 
   4  -3   2    7.23    0.58 
   4  -3   2    6.29    0.53 
   4   3   2    6.28    0.56 
  -4   3  -2    6.40    0.37 
   4   3   2    6.07    0.49 
  -4   3  -2    6.20    0.53 
   5  -3   2    7.49    0.67 
   5  -3   2    8.53    0.70 
  -5  -3  -2    8.22    0.70 
  -5  -3  -2    8.90    0.62 
  -5   3  -2    8.90    0.50 
   5   3   2    8.01    0.63 
   5   3   2    8.06    0.70 
  -5   3  -2    7.91    0.67 
  -6  -3  -2   -0.11    0.18 
  -6  -3  -2    0.26    0.26 
   6  -3   2   -0.03    0.16 
   6  -3   2    0.06    0.27 
   6   3   2    0.26    0.29 
  -6   3  -2   -0.03    0.26 
   6   3   2   -0.41    0.14 
  -7  -3  -2    2.35    0.58 
   7  -3   2    3.03    0.62 
   7  -3   2    2.17    0.55 
  -7  -3  -2    1.81    0.53 
   7   3   2    1.72    0.46 
   7   3   2    2.51    0.59 
  -7   3  -2    1.82    0.55 
   8  -3   2    0.01    0.26 
  -8  -3  -2    1.34    0.53 
   8  -3   2    0.12    0.25 
  -8   3  -2    0.17    0.35 
   8   3   2    0.25    0.31 
   8   3   2   -0.30    0.34 
   9  -3   2    0.41    0.47 
  -9  -3  -2    0.68    0.49 
   9  -3   2   -0.03    0.41 
   9   3   2    0.49    0.54 
   9   3   2    0.16    0.35 
  -9   3  -2    0.65    0.47 
  10  -4  -2    5.68    0.96 
  10  -4  -2    6.94    1.10 
 -10  -4   2    7.55    1.11 
  10   4  -2    7.36    1.16 
 -10   4   2    8.11    1.13 
  -9  -4   2    7.07    1.01 
   9  -4  -2    7.36    1.00 
   9  -4  -2    8.93    1.11 
  -9   4   2    8.40    1.07 
   9   4  -2   10.02    1.29 
   8  -4  -2    1.50    0.47 
  -8  -4   2    1.81    0.53 
   8  -4  -2    1.90    0.53 
   8   4  -2    1.27    0.39 
   8   4  -2    1.87    0.52 
  -8   4   2    0.82    0.43 
  -8   4   2    0.89    0.38 
   7  -4  -2   -0.10    0.24 
  -7  -4   2    0.01    0.28 
   7  -4  -2    0.08    0.27 
   7   4  -2   -0.20    0.15 
   7   4  -2   -0.12    0.15 
  -7   4   2   -0.23    0.18 
  -7   4   2   -0.28    0.17 
   6  -4  -2   12.34    0.82 
   6  -4  -2   13.14    0.87 
  -6  -4   2   12.40    0.90 
   6   4  -2   12.79    0.70 
   6   4  -2   13.31    0.94 
  -6   4   2   12.26    0.83 
  -5  -4   2    5.14    0.52 
   5  -4  -2    5.05    0.47 
   5  -4  -2    4.04    0.57 
   5   4  -2    3.72    0.56 
  -5   4   2    4.43    0.48 
   5   4  -2    3.88    0.34 
   4  -4  -2   18.84    0.91 
  -4  -4   2   17.17    0.88 
   4  -4  -2   18.26    0.78 
  -4   4   2   19.04    0.88 
   4   4  -2   18.00    0.63 
   4   4  -2   17.99    0.89 
   3  -4  -2  336.50    6.01 
  -3  -4   2  328.02    6.33 
  -3  -4   2  344.38    5.75 
   3  -4  -2  343.80    6.33 
   3   4  -2  340.89    6.30 
  -3   4   2  333.59    6.29 
   3   4  -2  333.25    5.73 
  -2  -4   2    9.43    0.53 
   2  -4  -2    8.65    0.49 
   2  -4  -2    9.24    0.35 
  -2   4   2    9.07    0.35 
   2   4  -2    9.34    0.49 
  -2   4   2    9.44    0.53 
  -1  -4   2   10.23    0.27 
   1  -4  -2   10.59    0.48 
  -1  -4   2   11.45    0.51 
  -1   4   2   10.48    0.53 
   1   4  -2    9.73    0.45 
   1   4  -2   10.88    0.28 
   1   4  -2   11.12    0.51 
   0  -4  -2  121.08    2.39 
   0  -4  -2  121.06    2.11 
   0  -4   2  123.48    2.33 
   0  -4  -2  119.51    2.12 
   0  -4   2  121.94    2.28 
   0   4   2  117.31    2.11 
   0   4  -2  116.04    2.35 
   0   4  -2  119.27    2.33 
   0   4   2  119.25    2.50 
  -1  -4  -2   33.15    0.90 
   1  -4   2   31.45    0.75 
   1  -4   2   30.39    0.92 
   1   4   2   29.33    0.88 
   1   4   2   29.48    0.83 
  -1   4  -2   32.13    0.93 
  -1   4  -2   31.21    0.75 
   1   4   2   29.90    0.97 
   2  -4   2   -0.01    0.09 
   2  -4   2    0.22    0.08 
   2   4   2    0.41    0.17 
  -2   4  -2    0.33    0.16 
  -2   4  -2    0.28    0.09 
   2   4   2    0.33    0.16 
   2   4   2    0.08    0.12 
   3  -4   2   35.40    1.15 
   3  -4   2   34.66    1.24 
  -3  -4  -2   34.77    1.17 
   3   4   2   34.14    1.20 
   3   4   2   36.59    1.21 
  -3   4  -2   32.61    1.17 
  -3   4  -2   35.27    0.88 
   3   4   2   35.44    1.12 
   4  -4   2    1.36    0.34 
  -4  -4  -2    1.59    0.33 
   4   4   2    1.48    0.34 
  -4   4  -2    1.78    0.37 
  -4   4  -2    1.23    0.20 
   4   4   2    1.28    0.30 
   5  -4   2    0.47    0.29 
  -5  -4  -2    0.68    0.27 
   5  -4   2    0.19    0.25 
  -5   4  -2    0.55    0.17 
   5   4   2    0.60    0.31 
  -5   4  -2    0.50    0.27 
   5   4   2    0.62    0.24 
   6  -4   2    1.84    0.47 
   6  -4   2    2.69    0.54 
  -6  -4  -2    1.79    0.40 
  -6  -4  -2    0.90    0.37 
   6   4   2    1.77    0.40 
   6   4   2    0.69    0.37 
  -6   4  -2    1.93    0.46 
  -7  -4  -2   -0.18    0.22 
  -7  -4  -2    0.12    0.26 
   7  -4   2    0.21    0.29 
   7  -4   2    0.25    0.35 
  -7   4  -2    0.14    0.28 
   7   4   2    0.59    0.39 
   7   4   2    0.31    0.26 
   8  -4   2    1.49    0.56 
   8  -4   2    1.17    0.48 
  -8  -4  -2    2.77    0.70 
   8   4   2    1.93    0.53 
   8   4   2    2.11    0.64 
  -8   4  -2    3.46    0.72 
  -9  -4  -2    1.37    0.56 
   9  -4   2    1.16    0.57 
   9   4   2    1.65    0.51 
   9   4   2    0.80    0.56 
  -9   4  -2    1.27    0.57 
  10  -5  -2    1.89    0.63 
  10  -5  -2    4.32    0.85 
 -10  -5   2    4.44    0.86 
  10   5  -2    3.57    0.99 
 -10   5   2    3.10    0.76 
  -9  -5   2    0.58    0.42 
   9  -5  -2    0.32    0.39 
   9  -5  -2    0.00    0.34 
  -9   5   2    0.27    0.34 
   9   5  -2   -0.48    0.32 
   8  -5  -2    0.40    0.35 
  -8  -5   2    0.58    0.40 
   8  -5  -2    0.45    0.37 
  -8   5   2    0.43    0.34 
  -8   5   2    0.83    0.37 
   8   5  -2    1.34    0.51 
   7  -5  -2   13.34    0.93 
  -7  -5   2   13.47    1.00 
   7  -5  -2   13.08    1.01 
  -7   5   2   14.46    0.97 
   7   5  -2   12.64    0.75 
   7   5  -2   13.71    1.06 
  -7   5   2   14.60    0.97 
  -6  -5   2   91.34    2.76 
   6  -5  -2   98.45    2.80 
   6  -5  -2   95.94    2.58 
  -6   5   2   91.77    2.60 
  -6   5   2   93.86    2.56 
   6   5  -2   92.17    2.79 
   6   5  -2   93.65    2.25 
   5  -5  -2    0.16    0.18 
  -5  -5   2    0.03    0.20 
   5  -5  -2    0.09    0.19 
   5   5  -2    0.09    0.11 
   5   5  -2    0.41    0.25 
  -5   5   2    0.29    0.21 
   4  -5  -2   -0.03    0.17 
  -4  -5   2    0.21    0.21 
   4  -5  -2    0.15    0.15 
  -4   5   2    0.38    0.22 
   4   5  -2    0.07    0.17 
   4   5  -2    0.30    0.11 
  -3  -5   2  199.92    4.22 
  -3  -5   2  208.53    3.51 
   3  -5  -2  196.46    4.16 
   3  -5  -2  201.35    3.80 
   3   5  -2  208.99    3.50 
  -3   5   2  202.98    4.17 
   3   5  -2  204.73    4.15 
   2  -5  -2  190.49    3.31 
   2  -5  -2  187.96    3.77 
  -2  -5   2  185.88    3.80 
   2   5  -2  184.96    3.69 
  -2   5   2  191.90    3.32 
  -2   5   2  186.08    3.31 
  -2   5   2  186.52    3.82 
  -1  -5   2  169.17    2.86 
   1  -5  -2  164.73    3.28 
  -1  -5   2  168.11    3.32 
  -1   5   2  166.81    3.41 
   1   5  -2  164.29    3.32 
   1   5  -2  166.15    3.21 
   1   5  -2  165.94    2.86 
   0  -5   2   56.09    1.27 
   0  -5  -2   57.00    1.38 
   0  -5   2   56.96    1.36 
   0  -5  -2   58.71    1.10 
   0  -5  -2   57.01    1.10 
   0   5  -2   57.54    1.36 
   0   5  -2   57.53    1.37 
   0   5   2   57.80    1.53 
   0   5   2   58.69    1.10 
  -1  -5  -2  124.96    2.55 
   1  -5   2  128.79    2.63 
  -1   5  -2  128.11    2.61 
  -1   5  -2  130.19    2.46 
   1   5   2  124.69    2.47 
   1   5   2  127.37    2.77 
  -2  -5  -2   17.17    0.68 
   2  -5   2   18.53    0.80 
   2   5   2   17.53    0.79 
  -2   5  -2   18.74    0.76 
   2   5   2   18.11    0.73 
  -2   5  -2   17.32    0.56 
   2   5   2   16.96    0.69 
   3  -5   2   60.97    1.79 
  -3  -5  -2   63.09    1.77 
   3   5   2   59.27    1.75 
  -3   5  -2   60.66    1.36 
  -3   5  -2   61.44    1.71 
   3   5   2   56.86    1.69 
   3   5   2   61.28    1.61 
   4  -5   2   71.97    2.14 
  -4  -5  -2   70.09    2.02 
  -4   5  -2   69.93    1.61 
   4   5   2   70.25    2.08 
   4   5   2   69.73    1.89 
  -4   5  -2   69.19    2.02 
   4   5   2   73.59    2.08 
   5  -5   2    7.99    0.73 
  -5  -5  -2    7.72    0.64 
  -5   5  -2    9.71    0.73 
  -5   5  -2    8.84    0.52 
   5   5   2    8.35    0.62 
   5   5   2    7.03    0.68 
   6  -5   2   12.15    0.96 
  -6  -5  -2   10.97    0.90 
  -6  -5  -2    9.30    0.74 
  -6   5  -2    8.73    0.79 
   6   5   2   10.09    0.89 
   6   5   2    8.76    0.71 
  -7  -5  -2    7.80    0.76 
   7  -5   2    6.88    0.93 
  -7  -5  -2    6.59    0.94 
   7   5   2    6.68    0.91 
   7   5   2    7.61    0.71 
  -7   5  -2    6.22    0.86 
  -8  -5  -2   10.99    1.09 
   8  -5   2   11.67    1.06 
   8   5   2   10.77    1.10 
   8   5   2    9.68    0.86 
  -8   5  -2    9.99    0.99 
   9  -5   2    4.26    0.87 
  -9  -5  -2    5.75    1.05 
   9   5   2    3.55    0.85 
  -9   5  -2    4.90    0.89 
  10  -6  -2    0.64    0.53 
 -10  -6   2    1.99    0.64 
  10  -6  -2    0.29    0.43 
 -10   6   2    1.64    0.57 
  -9  -6   2    1.56    0.59 
   9  -6  -2    1.10    0.53 
   9  -6  -2    1.65    0.56 
   9   6  -2    1.49    0.59 
  -9   6   2    1.40    0.52 
   8  -6  -2    1.17    0.44 
   8  -6  -2    0.33    0.32 
  -8  -6   2    1.44    0.51 
  -8   6   2    0.80    0.37 
  -8   6   2    0.16    0.30 
   8   6  -2    0.37    0.41 
   7  -6  -2    0.03    0.29 
  -7  -6   2    0.32    0.31 
   7  -6  -2   -0.57    0.18 
  -7   6   2    0.33    0.27 
  -7   6   2    0.06    0.22 
   7   6  -2   -0.26    0.24 
  -6  -6   2    8.36    0.76 
   6  -6  -2    9.67    0.73 
   6  -6  -2   10.69    0.85 
   6   6  -2    9.07    0.54 
  -6   6   2    9.95    0.74 
   6   6  -2    7.37    0.73 
  -6   6   2    7.51    0.71 
  -5  -6   2    9.04    0.74 
   5  -6  -2    8.08    0.58 
   5  -6  -2    8.33    0.71 
   5   6  -2    9.12    0.45 
  -5   6   2    8.99    0.68 
   5   6  -2    7.63    0.69 
  -5   6   2    9.03    0.61 
   4  -6  -2    9.67    0.54 
   4  -6  -2    8.23    0.65 
  -4  -6   2    9.65    0.70 
  -4   6   2    8.34    0.62 
  -4   6   2   10.19    0.56 
   4   6  -2    9.73    0.38 
   4   6  -2    7.72    0.62 
   3  -6  -2   39.91    1.02 
   3  -6  -2   35.41    1.29 
  -3  -6   2   35.82    0.69 
  -3  -6   2   36.60    1.33 
  -3  -6   2   37.05    0.70 
   3   6  -2   37.21    1.26 
  -3   6   2   35.59    0.99 
  -3   6   2   35.88    1.27 
   3   6  -2   35.87    0.69 
   2  -6  -2   41.42    1.30 
  -2  -6   2   44.63    1.37 
   2   6  -2   41.78    1.24 
  -2   6   2   41.85    0.90 
   2   6  -2   42.05    1.36 
  -2   6   2   41.47    1.34 
  -2   6   2   42.18    0.92 
  -1  -6   2    0.81    0.22 
  -1  -6   2    0.90    0.11 
   1  -6  -2    0.70    0.20 
  -1   6   2    0.96    0.25 
   1   6  -2    1.02    0.23 
   1   6  -2    0.78    0.18 
   1   6  -2    0.92    0.11 
   0  -6  -2   56.59    1.43 
   0  -6  -2   57.04    1.09 
   0  -6   2   57.49    1.31 
   0   6   2   56.60    1.11 
   0   6   2   57.91    1.62 
   0   6  -2   59.10    1.46 
   0   6  -2   55.35    1.38 
  -1  -6  -2   36.17    1.03 
   1  -6   2   33.95    1.05 
  -1   6  -2   37.08    1.06 
   1   6   2   34.86    1.19 
   1   6   2   34.60    0.93 
  -1   6  -2   34.60    0.98 
   2  -6   2   50.45    1.52 
  -2  -6  -2   53.34    1.39 
  -2   6  -2   54.01    1.28 
   2   6   2   54.93    1.63 
   2   6   2   52.10    1.40 
   2   6   2   54.89    1.45 
  -2   6  -2   54.24    1.48 
   3  -6   2    2.50    0.42 
  -3  -6  -2    1.55    0.27 
  -3  -6  -2    2.51    0.40 
   3   6   2    1.76    0.34 
   3   6   2    1.60    0.36 
   3   6   2    2.06    0.32 
  -3   6  -2    2.37    0.24 
  -3   6  -2    2.39    0.38 
   4  -6   2    2.42    0.47 
  -4  -6  -2    1.20    0.32 
   4   6   2    2.38    0.38 
  -4   6  -2    2.36    0.42 
   4   6   2    2.69    0.46 
   4   6   2    2.31    0.44 
  -4   6  -2    2.76    0.32 
   5  -6   2   12.43    0.90 
  -5  -6  -2   10.41    0.77 
  -5   6  -2   10.50    0.78 
   5   6   2   11.50    0.72 
   5   6   2   11.38    0.85 
   6  -6   2    0.99    0.39 
  -6  -6  -2    1.73    0.43 
   6   6   2    1.04    0.32 
   6   6   2    0.99    0.42 
  -6   6  -2    1.50    0.42 
  -7  -6  -2    0.94    0.44 
  -7  -6  -2    1.22    0.43 
   7  -6   2    1.45    0.47 
   7   6   2    1.64    0.49 
   7   6   2    1.39    0.39 
  -7   6  -2    1.41    0.46 
   8  -6   2    0.44    0.40 
  -8  -6  -2    0.64    0.44 
  -8   6  -2    0.21    0.39 
   8   6   2    0.05    0.38 
   9  -6   2    1.81    0.72 
  -9  -6  -2    1.36    0.62 
  -9   6  -2    0.86    0.52 
   9   6   2    1.10    0.63 
 -10  -7   2    0.42    0.51 
  10  -7  -2    0.87    0.60 
 -10   7   2    2.37    0.68 
   9  -7  -2    0.99    0.45 
  -9  -7   2    0.91    0.50 
   9  -7  -2    0.00    0.36 
   9   7  -2    0.58    0.48 
  -9   7   2    0.39    0.34 
   8  -7  -2    4.52    0.72 
  -8  -7   2    3.62    0.76 
   8  -7  -2    4.50    0.80 
   8   7  -2    5.46    0.88 
  -8   7   2    5.08    0.75 
  -7  -7   2   11.86    1.01 
   7  -7  -2   14.15    1.08 
   7  -7  -2   11.34    0.85 
  -7   7   2   11.71    0.88 
  -7   7   2   11.41    0.86 
   7   7  -2   11.29    1.00 
   6  -7  -2   11.41    0.90 
  -6  -7   2   11.13    0.94 
   6  -7  -2   14.07    0.84 
   6   7  -2   14.97    1.04 
  -6   7   2   13.60    0.90 
  -6   7   2   13.48    0.83 
   5  -7  -2    0.32    0.20 
   5  -7  -2    0.15    0.19 
  -5  -7   2    0.13    0.20 
   5   7  -2    0.25    0.11 
   5   7  -2    0.09    0.23 
  -5   7   2    0.04    0.18 
  -5   7   2    0.38    0.25 
   4  -7  -2   45.34    1.29 
  -4  -7   2   44.56    1.65 
   4  -7  -2   45.03    1.61 
  -4  -7   2   45.52    1.00 
  -4   7   2   42.36    1.52 
  -4   7   2   44.28    1.28 
   4   7  -2   44.06    0.96 
   4   7  -2   44.25    1.56 
  -3  -7   2  187.90    4.23 
   3  -7  -2  200.64    4.23 
  -3   7   2  193.53    4.18 
  -3   7   2  199.54    3.65 
   3   7  -2  201.08    4.13 
  -2  -7   2   45.17    1.46 
   2  -7  -2   44.20    1.40 
  -2   7   2   45.95    0.97 
  -2   7   2   44.55    0.94 
  -2   7   2   43.76    1.45 
   2   7  -2   46.95    1.36 
   2   7  -2   44.08    1.46 
   1  -7  -2   61.03    1.64 
  -1  -7   2   65.38    1.74 
  -1  -7   2   64.75    1.28 
   1   7  -2   62.01    1.73 
  -1   7   2   61.61    1.78 
   1   7  -2   64.02    1.27 
   1   7  -2   65.06    1.59 
   0  -7  -2   33.58    1.04 
   0  -7   2   31.65    0.91 
   0  -7  -2   33.48    0.70 
   0   7   2   32.52    0.72 
   0   7  -2   31.00    0.97 
   0   7   2   33.40    1.21 
   0   7  -2   33.17    1.08 
  -1  -7  -2   10.41    0.52 
   1  -7   2   10.06    0.54 
  -1   7  -2   10.33    0.52 
   1   7   2    9.60    0.62 
   1   7   2   11.00    0.47 
  -1   7  -2   10.65    0.54 
   2  -7   2   18.01    0.84 
  -2  -7  -2   18.36    0.72 
   2   7   2   18.75    0.74 
   2   7   2   17.60    0.90 
  -2   7  -2   18.84    0.70 
  -2   7  -2   19.42    0.80 
   2   7   2   18.31    0.76 
  -3  -7  -2   28.87    0.99 
   3  -7   2   26.14    1.14 
  -3  -7  -2   25.08    1.14 
   3   7   2   30.74    1.14 
  -3   7  -2   28.15    1.08 
   3   7   2   29.24    1.02 
  -3   7  -2   28.35    0.90 
   3   7   2   27.82    1.21 
  -4  -7  -2   18.44    0.84 
   4  -7   2   18.04    1.03 
  -4  -7  -2   18.13    1.00 
   4   7   2   18.98    1.04 
   4   7   2   18.50    0.98 
  -4   7  -2   19.23    0.95 
  -4   7  -2   18.77    0.73 
   4   7   2   18.69    0.86 
  -5  -7  -2   13.26    0.91 
   5  -7   2   14.37    0.97 
   5   7   2   16.05    0.85 
   5   7   2   14.57    0.97 
  -5   7  -2   14.90    0.92 
  -6  -7  -2    4.78    0.70 
   6  -7   2    2.27    0.56 
  -6   7  -2    3.93    0.65 
   6   7   2    4.83    0.76 
   6   7   2    4.22    0.58 
   7  -7   2   17.24    1.27 
  -7  -7  -2   18.22    1.19 
  -7  -7  -2   16.68    1.19 
   7   7   2   16.29    1.02 
   7   7   2   17.47    1.26 
  -7   7  -2   18.83    1.20 
  -8  -7  -2    2.65    0.69 
   8  -7   2    4.48    0.87 
  -8   7  -2    4.50    0.78 
   8   7   2    5.56    0.95 
  -9   7  -2    1.56    0.61 
 -10  -8   2    3.59    0.91 
   9  -8  -2    4.52    0.91 
   9  -8  -2    5.61    0.86 
  -9  -8   2    6.93    1.11 
  -9   8   2    4.82    0.79 
   9   8  -2    4.78    0.95 
  -8  -8   2   -0.08    0.30 
   8  -8  -2    0.12    0.29 
   8  -8  -2   -0.03    0.35 
   8   8  -2    0.73    0.47 
  -8   8   2    0.14    0.33 
   7  -8  -2    0.72    0.36 
   7  -8  -2    0.48    0.27 
  -7  -8   2    0.36    0.31 
   7   8  -2    0.73    0.40 
  -7   8   2    0.34    0.26 
  -7   8   2    0.69    0.33 
   6  -8  -2    5.60    0.54 
  -6  -8   2    5.65    0.79 
   6  -8  -2    5.85    0.81 
  -6   8   2    6.10    0.56 
  -6   8   2    6.10    0.76 
   6   8  -2    4.28    0.70 
   5  -8  -2   25.83    1.03 
   5  -8  -2   26.31    1.32 
  -5  -8   2   27.97    1.37 
   5   8  -2   26.02    1.27 
  -5   8   2   25.17    1.02 
  -5   8   2   25.69    1.22 
  -4  -8   2    2.73    0.15 
  -4  -8   2    3.06    0.54 
   4  -8  -2    3.07    0.51 
  -4   8   2    2.76    0.47 
  -4   8   2    3.04    0.32 
   4   8  -2    3.04    0.49 
   3  -8  -2  132.46    3.19 
  -3  -8   2  130.65    3.23 
   3   8  -2  136.77    3.33 
   3   8  -2  135.22    3.10 
  -3   8   2  135.90    2.59 
  -3   8   2  126.84    3.14 
   2  -8  -2   15.03    0.79 
  -2  -8   2   17.41    0.89 
   2   8  -2   15.64    0.86 
   2   8  -2   16.24    0.76 
  -2   8   2   15.93    0.44 
  -2   8   2   16.41    0.46 
  -2   8   2   16.75    0.87 
  -1  -8   2    1.79    0.18 
  -1  -8   2    1.51    0.31 
   1  -8  -2    1.68    0.31 
   1   8  -2    1.48    0.32 
   1   8  -2    1.51    0.27 
  -1   8   2    2.45    0.41 
   0  -8   2   55.01    1.37 
   0  -8  -2   55.38    1.50 
   0  -8  -2   57.04    1.10 
   0   8   2   55.71    1.14 
   0   8  -2   56.22    1.59 
   0   8   2   53.69    1.71 
   0   8  -2   55.60    1.44 
  -1  -8  -2   38.14    1.14 
   1  -8   2   35.68    1.17 
   1   8   2   37.51    1.01 
  -1   8  -2   38.94    1.19 
  -1   8  -2   37.98    1.14 
   1   8   2   38.67    1.39 
  -2  -8  -2   11.02    0.56 
   2  -8   2   10.07    0.64 
  -2   8  -2   11.38    0.57 
  -2   8  -2    9.57    0.58 
   2   8   2   10.12    0.70 
   2   8   2    9.83    0.55 
   3  -8   2    0.11    0.19 
  -3  -8  -2    0.17    0.18 
  -3  -8  -2   -0.03    0.12 
  -3   8  -2   -0.12    0.10 
   3   8   2    0.10    0.15 
   3   8   2   -0.10    0.13 
   3   8   2   -0.26    0.13 
  -3   8  -2    0.10    0.16 
  -4  -8  -2    0.30    0.17 
  -4  -8  -2    0.29    0.25 
   4  -8   2    0.04    0.26 
   4   8   2   -0.01    0.17 
   4   8   2    0.10    0.25 
   4   8   2    0.13    0.24 
  -4   8  -2    0.18    0.21 
  -4   8  -2   -0.04    0.12 
  -5  -8  -2   11.20    0.71 
  -5  -8  -2   12.46    0.90 
   5  -8   2   11.89    0.93 
   5   8   2   12.88    0.92 
   5   8   2   10.38    0.70 
  -5   8  -2   11.61    0.82 
   5   8   2   12.28    0.92 
   6  -8   2    0.39    0.34 
  -6  -8  -2    0.13    0.26 
   6   8   2    0.45    0.33 
   6   8   2    0.09    0.21 
  -6   8  -2    0.08    0.25 
  -7  -8  -2    0.37    0.32 
   7  -8   2    0.52    0.43 
  -7  -8  -2    0.36    0.36 
  -7   8  -2    0.34    0.31 
   7   8   2   -0.26    0.29 
   8  -8   2    1.25    0.52 
  -8  -8  -2    0.91    0.46 
  -8   8  -2    0.97    0.47 
   8   8   2    1.61    0.60 
  -9   8  -2   -0.13    0.36 
  -9  -9   2    0.38    0.47 
   9  -9  -2    0.91    0.51 
   9   9  -2   -0.20    0.40 
   8  -9  -2    0.25    0.37 
  -8  -9   2    0.15    0.31 
   8  -9  -2    0.69    0.47 
   8   9  -2    1.81    0.56 
  -8   9   2    0.12    0.31 
   7  -9  -2    0.34    0.28 
   7  -9  -2   -0.36    0.33 
  -7  -9   2    0.17    0.31 
  -7   9   2    0.39    0.25 
   7   9  -2    0.24    0.35 
  -7   9   2    0.40    0.28 
  -6  -9   2    1.62    0.47 
   6  -9  -2    2.13    0.55 
   6  -9  -2    1.51    0.37 
   6   9  -2    2.90    0.58 
  -6   9   2    2.40    0.42 
  -6   9   2    2.80    0.55 
  -5  -9   2    1.01    0.42 
   5  -9  -2    1.68    0.48 
  -5   9   2    2.00    0.35 
  -5   9   2    1.86    0.44 
   5   9  -2    2.09    0.48 
  -4  -9   2    1.82    0.43 
   4  -9  -2    1.71    0.44 
  -4   9   2    2.73    0.49 
  -4   9   2    2.73    0.34 
   4   9  -2    2.47    0.48 
   3  -9  -2   21.15    1.05 
  -3  -9   2   22.54    1.13 
  -3   9   2   23.20    0.71 
   3   9  -2   21.39    1.12 
  -3   9   2   24.74    1.14 
   3   9  -2   25.54    1.08 
   2  -9  -2    5.03    0.48 
  -2  -9   2    4.96    0.52 
  -2  -9   2    4.40    0.15 
  -2  -9   2    4.86    0.17 
  -2   9   2    4.99    0.21 
   2   9  -2    4.92    0.63 
   2   9  -2    4.65    0.43 
  -2   9   2    4.31    0.22 
  -2   9   2    4.85    0.52 
   1  -9  -2  189.97    3.97 
  -1  -9   2  191.62    3.48 
  -1  -9   2  191.72    4.10 
   1   9  -2  188.99    4.11 
   1   9  -2  191.76    3.84 
  -1   9   2  193.13    3.18 
  -1   9   2  192.14    3.18 
  -1   9   2  183.82    4.17 
   0  -9  -2    2.39    0.16 
   0  -9   2    2.62    0.32 
   0  -9  -2    2.13    0.34 
   0   9   2    2.47    0.18 
   0   9  -2    3.49    0.47 
   0   9   2    2.22    0.41 
   0   9  -2    2.22    0.31 
  -1  -9  -2    7.41    0.47 
   1  -9   2    7.30    0.51 
  -1   9  -2    5.85    0.43 
   1   9   2    7.01    0.59 
  -1   9  -2    6.65    0.50 
   1   9   2    6.81    0.39 
   2  -9   2    9.85    0.66 
  -2  -9  -2   10.67    0.58 
   2   9   2    9.40    0.73 
   2   9   2   10.22    0.58 
  -2   9  -2   11.28    0.62 
  -2   9  -2   11.92    0.64 
  -3  -9  -2    7.31    0.67 
  -3  -9  -2    7.14    0.49 
   3  -9   2    7.86    0.66 
  -3   9  -2    7.69    0.50 
   3   9   2    6.88    0.64 
  -3   9  -2    7.09    0.56 
   3   9   2    7.04    0.58 
   4  -9   2    0.20    0.26 
  -4  -9  -2   -0.05    0.16 
  -4  -9  -2    0.06    0.23 
  -4   9  -2    0.25    0.16 
   4   9   2   -0.27    0.17 
   4   9   2    0.15    0.17 
  -4   9  -2   -0.39    0.16 
   4   9   2   -0.08    0.18 
   5  -9   2   -0.24    0.14 
  -5  -9  -2    0.20    0.26 
  -5  -9  -2   -0.02    0.17 
   5   9   2   -0.25    0.18 
  -5   9  -2    0.04    0.24 
   5   9   2    0.34    0.23 
   5   9   2   -0.05    0.27 
  -6  -9  -2    1.18    0.40 
   6  -9   2    1.18    0.43 
  -6   9  -2    1.48    0.43 
   6   9   2    1.00    0.40 
   7  -9   2   -0.10    0.25 
  -7  -9  -2    0.59    0.38 
  -7   9  -2    0.69    0.38 
   7   9   2    0.64    0.44 
   8  -9   2    0.62    0.36 
  -8  -9  -2    0.27    0.36 
  -8  -9  -2    0.33    0.40 
  -8   9  -2   -0.20    0.29 
   8   9   2    0.18    0.44 
   9 -10  -2    8.67    1.28 
  -9 -10   2   10.20    1.39 
   9  10  -2    5.74    1.03 
   8 -10  -2    8.13    1.14 
  -8 -10   2    9.00    1.20 
   8  10  -2    6.11    0.99 
  -7 -10   2    0.65    0.40 
   7 -10  -2   -0.20    0.33 
   7  10  -2    0.85    0.44 
  -7  10   2    0.12    0.29 
  -6 -10   2   -0.16    0.28 
   6 -10  -2    0.40    0.35 
  -6  10   2   -0.02    0.17 
   6  10  -2    0.38    0.34 
  -6  10   2   -0.18    0.21 
   5 -10  -2    5.95    0.82 
  -5 -10   2    5.43    0.80 
  -5  10   2    6.06    0.65 
  -5  10   2    5.94    0.50 
   5  10  -2    5.70    0.78 
   4 -10  -2   38.70    1.61 
  -4 -10   2   34.01    1.57 
  -4  10   2   36.17    1.09 
  -4  10   2   38.40    1.54 
   4  10  -2   37.24    1.49 
  -3 -10   2    0.71    0.31 
   3 -10  -2    1.23    0.33 
   3  10  -2    0.33    0.22 
   3  10  -2    0.80    0.32 
  -3  10   2    0.09    0.22 
  -3  10   2    0.51    0.14 
   2 -10  -2    7.40    0.60 
  -2 -10   2    8.41    0.27 
  -2 -10   2    7.75    0.66 
  -2 -10   2    8.89    0.29 
   2  10  -2    8.30    0.58 
  -2  10   2    8.14    0.67 
  -2  10   2    8.49    0.32 
  -2  10   2    8.63    0.29 
   2  10  -2    8.40    0.70 
   1 -10  -2    5.19    0.48 
   1 -10  -2    5.11    0.18 
  -1 -10   2    5.31    0.32 
  -1 -10   2    5.34    0.52 
  -1  10   2    5.22    0.56 
   1  10  -2    5.75    0.55 
  -1  10   2    4.89    0.18 
   1  10  -2    5.55    0.44 
  -1  10   2    5.31    0.18 
   0 -10  -2   43.79    0.98 
   0 -10   2   42.75    1.23 
   0 -10  -2   41.73    1.34 
   0  10   2   42.83    0.98 
   0  10  -2   42.15    1.47 
   0  10  -2   44.44    1.29 
   0  10   2   41.79    1.59 
  -1 -10  -2    9.54    0.56 
   1 -10   2    9.05    0.58 
  -1  10  -2    8.43    0.52 
   1  10   2    8.75    0.71 
  -1  10  -2    8.16    0.59 
   1  10   2    8.22    0.44 
   2 -10   2   28.97    1.21 
  -2 -10  -2   33.76    1.10 
   2  10   2   29.55    1.38 
  -2  10  -2   31.38    1.12 
   2  10   2   29.90    1.06 
  -2  10  -2   32.49    1.16 
   3 -10   2    5.81    0.59 
  -3 -10  -2    4.47    0.66 
  -3 -10  -2    4.10    0.39 
   3  10   2    5.27    0.74 
  -3  10  -2    4.04    0.51 
  -3  10  -2    5.22    0.46 
   3  10   2    5.84    0.51 
  -4 -10  -2   24.15    1.32 
  -4 -10  -2   23.28    0.97 
   4 -10   2   25.36    1.30 
  -4  10  -2   22.90    1.09 
   4  10   2   22.13    1.13 
   4  10   2   24.91    1.35 
  -5 -10  -2    5.55    0.81 
   5 -10   2    5.30    0.80 
  -5  10  -2    5.46    0.71 
   5  10   2    4.64    0.73 
   5  10   2    5.87    0.75 
   5  10   2    4.21    0.60 
   6 -10   2   11.59    1.04 
  -6 -10  -2   10.67    0.97 
   6  10   2   11.16    0.95 
  -6  10  -2   13.34    0.97 
  -7 -10  -2    0.48    0.29 
   7 -10   2    0.59    0.45 
   7  10   2    0.06    0.38 
  -7  10  -2   -0.40    0.26 
  -8 -10  -2    1.66    0.63 
  -8 -10  -2    2.86    0.70 
   8 -10   2    2.46    0.65 
   8  10   2    1.79    0.64 
  -8  10  -2    0.74    0.46 
  -9 -11   2    0.30    0.41 
   9  11  -2    0.71    0.52 
  -8 -11   2    1.01    0.47 
   8 -11  -2    0.60    0.42 
   8  11  -2    0.91    0.52 
  -7 -11   2    0.25    0.26 
   7 -11  -2    0.17    0.40 
  -7  11   2    0.11    0.47 
   7  11  -2    0.68    0.43 
   6 -11  -2    8.72    1.07 
  -6 -11   2    8.76    0.88 
  -6  11   2    8.26    0.78 
   6  11  -2    8.65    0.88 
   5 -11  -2    9.18    0.84 
  -5 -11   2   11.06    0.97 
   5  11  -2    9.48    0.84 
  -5  11   2   10.07    0.85 
   4 -11  -2   11.84    0.93 
  -4 -11   2   13.02    0.99 
   4  11  -2   11.23    0.95 
   4  11  -2   15.71    0.95 
  -4  11   2   14.08    0.96 
   3 -11  -2    0.24    0.21 
  -3 -11   2   -0.05    0.15 
   3  11  -2   -0.15    0.17 
  -3  11   2    0.08    0.22 
   3  11  -2   -0.04    0.21 
   2 -11  -2   21.11    1.04 
  -2 -11   2   20.43    1.12 
   2  11  -2   18.84    0.92 
   2  11  -2   19.43    1.09 
  -2  11   2   20.93    1.12 
  -1 -11   2   10.17    0.75 
   1 -11  -2    9.66    0.66 
  -1 -11   2   10.22    0.47 
  -1  11   2    8.88    0.74 
   1  11  -2    8.97    0.72 
   1  11  -2   10.15    0.61 
  -1  11   2    9.87    0.29 
   0 -11  -2   14.86    0.77 
   0 -11   2   15.15    0.69 
   0  11   2   15.09    0.96 
   0  11   2   15.80    0.51 
   0  11  -2   15.80    0.73 
   0  11  -2   15.63    0.89 
   1 -11   2    0.25    0.20 
  -1 -11  -2    0.07    0.15 
   1  11   2    0.29    0.25 
   1  11   2    0.27    0.14 
  -1  11  -2    0.11    0.18 
  -1  11  -2    0.22    0.16 
  -2 -11  -2    7.21    0.51 
   2 -11   2    7.88    0.64 
  -2  11  -2    7.64    0.54 
   2  11   2    7.87    0.52 
  -2  11  -2    6.53    0.54 
   2  11   2    7.30    0.70 
  -3 -11  -2    1.31    0.29 
  -3 -11  -2    1.50    0.44 
   3 -11   2    0.84    0.35 
   3  11   2    0.65    0.27 
  -3  11  -2    0.70    0.26 
   3  11   2    1.19    0.41 
  -3  11  -2    1.83    0.36 
  -4 -11  -2    0.85    0.35 
   4 -11   2    0.46    0.34 
  -4 -11  -2    1.04    0.28 
  -4  11  -2    1.01    0.32 
   4  11   2    0.42    0.27 
   4  11   2    0.61    0.30 
  -5 -11  -2    1.70    0.49 
   5 -11   2    1.04    0.41 
   5  11   2    0.31    0.33 
   5  11   2    1.04    0.38 
  -5  11  -2    0.85    0.36 
   6 -11   2    0.42    0.30 
  -6 -11  -2    0.20    0.32 
   6  11   2    0.50    0.37 
  -6  11  -2    0.44    0.34 
  -7 -11  -2    8.91    0.97 
   7 -11   2    8.65    1.16 
  -7  11  -2    7.72    0.96 
   7  11   2    9.84    1.18 
  -8 -11  -2   -0.09    0.32 
  -8 -11  -2    0.38    0.43 
  -8  11  -2    0.20    0.36 
   8  11   2    0.28    0.45 
  -8 -12   2    2.75    0.74 
   8 -12  -2    4.12    0.86 
   8  12  -2    3.13    0.76 
   7 -12  -2   -0.30    0.37 
  -7 -12   2    0.34    0.40 
   7  12  -2   -0.15    0.32 
  -6 -12   2    7.05    1.00 
   6 -12  -2    6.78    0.97 
  -6  12   2    6.05    0.79 
   6  12  -2    6.74    0.93 
  -5 -12   2   41.98    1.97 
   5 -12  -2   44.75    1.96 
  -5  12   2   47.91    1.89 
   5  12  -2   44.63    1.85 
   4 -12  -2    0.36    0.29 
  -4 -12   2    0.09    0.31 
  -4  12   2    0.48    0.28 
   4  12  -2    0.55    0.36 
   4  12  -2   -0.02    0.22 
  -3 -12   2   36.51    1.65 
   3 -12  -2   36.28    1.55 
  -3  12   2   35.91    1.57 
   3  12  -2   38.36    1.70 
   3  12  -2   39.03    1.48 
   2 -12  -2    1.01    0.32 
  -2 -12   2    1.55    0.45 
   2  12  -2    1.82    0.36 
  -2  12   2    2.02    0.50 
   2  12  -2    2.14    0.48 
  -1 -12   2    2.92    0.52 
   1 -12  -2    1.70    0.39 
  -1 -12   2    2.26    0.29 
  -1  12   2    1.72    0.42 
   1  12  -2    1.51    0.42 
   1  12  -2    2.45    0.39 
   0 -12  -2   48.07    1.55 
   0 -12   2   46.03    1.38 
   0  12  -2   47.53    1.44 
   0  12   2   47.12    1.85 
   0  12  -2   47.11    1.71 
   1 -12   2   19.95    0.94 
  -1 -12  -2   21.40    0.92 
   1  12   2   19.44    0.74 
   1  12   2   20.90    1.20 
  -1  12  -2   19.84    0.86 
  -1  12  -2   19.71    1.02 
   2 -12   2    2.60    0.47 
  -2 -12  -2    4.11    0.48 
  -2  12  -2    3.98    0.56 
   2  12   2    3.23    0.42 
  -2  12  -2    3.44    0.46 
   2  12   2    3.16    0.62 
   3 -12   2    0.61    0.33 
  -3 -12  -2    0.64    0.35 
  -3 -12  -2    0.91    0.26 
  -3  12  -2    1.29    0.34 
  -3  12  -2    0.71    0.28 
   3  12   2    0.59    0.35 
   3  12   2    0.30    0.24 
   4 -12   2    6.99    0.74 
  -4 -12  -2    9.56    0.92 
  -4  12  -2    8.20    0.68 
   4  12   2    8.55    0.73 
   4  12   2    7.90    0.85 
   5 -12   2    9.67    0.94 
  -5 -12  -2   10.06    0.95 
   5  12   2    9.83    0.97 
   5  12   2    9.05    0.81 
  -5  12  -2    7.95    0.72 
   6 -12   2   13.16    1.14 
  -6 -12  -2   13.26    1.14 
  -6  12  -2   11.77    0.92 
   6  12   2   11.77    1.01 
  -7 -12  -2    0.81    0.51 
   7 -12   2    0.08    0.39 
   7  12   2    0.99    0.49 
  -7  12  -2    0.71    0.44 
  -8 -12  -2    1.47    0.63 
  -8 -12  -2    0.81    0.48 
   8  12   2    0.89    0.54 
  -8 -13   2    0.34    0.47 
   8 -13  -2    0.11    0.44 
   8  13  -2   -0.14    0.40 
  -7 -13   2    0.09    0.36 
   7 -13  -2   -0.21    0.40 
   7  13  -2    0.73    0.45 
   6 -13  -2   14.31    1.15 
  -6 -13   2   13.19    1.21 
  -6  13   2   13.91    1.05 
   6  13  -2   14.52    1.13 
  -5 -13   2    8.36    0.88 
   5 -13  -2    7.23    0.97 
   5  13  -2   10.01    0.91 
  -5  13   2    8.70    0.84 
   4 -13  -2    7.43    0.93 
  -4 -13   2    6.82    0.93 
   4  13  -2    7.29    0.98 
   4  13  -2    7.64    0.72 
  -4  13   2    7.36    0.76 
  -3 -13   2    2.50    0.61 
   3 -13  -2    2.72    0.55 
   3  13  -2    2.27    0.46 
  -3  13   2    3.09    0.60 
   3  13  -2    4.38    0.75 
  -2 -13   2    2.86    0.59 
   2 -13  -2    3.80    0.58 
   2  13  -2    3.01    0.47 
  -2  13   2    3.83    0.65 
   2  13  -2    2.59    0.56 
  -1 -13   2    7.60    0.72 
   1 -13  -2    8.89    0.67 
  -1  13   2    8.41    0.79 
   1  13  -2    9.58    0.63 
   1  13  -2    8.30    0.76 
   0 -13   2    0.27    0.19 
   0 -13  -2   -0.04    0.19 
   0  13  -2   -0.41    0.15 
   0  13  -2    0.16    0.18 
   0  13   2   -0.06    0.25 
   1 -13   2    1.20    0.32 
  -1 -13  -2    1.98    0.36 
  -1  13  -2    1.57    0.32 
   1  13   2    1.53    0.43 
  -1  13  -2    1.11    0.37 
  -2 -13  -2    4.08    0.43 
   2 -13   2    3.50    0.56 
  -2  13  -2    4.13    0.60 
  -2  13  -2    4.27    0.52 
   2  13   2    4.31    0.72 
   3 -13   2   32.32    1.46 
  -3 -13  -2   27.39    1.54 
  -3  13  -2   29.18    1.19 
   3  13   2   31.39    1.63 
  -3  13  -2   31.95    1.31 
   3  13   2   31.23    1.32 
  -4 -13  -2    4.56    0.79 
   4 -13   2    6.06    0.82 
  -4  13  -2    5.71    0.59 
   4  13   2    5.05    0.67 
   4  13   2    5.48    0.86 
  -5 -13  -2   -0.22    0.27 
   5 -13   2    0.39    0.35 
   5  13   2   -0.10    0.28 
   5  13   2   -0.08    0.24 
  -5  13  -2    0.32    0.30 
  -6 -13  -2    3.46    0.75 
   6 -13   2    3.64    0.77 
   6  13   2    3.65    0.69 
  -7 -13  -2    0.74    0.50 
   7 -13   2    0.52    0.43 
   7  13   2    0.63    0.45 
  -8 -13  -2    0.24    0.54 
   8  13   2    0.96    0.54 
   8  14  -2   -0.12    0.44 
   7 -14  -2    4.26    0.89 
  -7 -14   2    3.76    0.82 
   7  14  -2    4.99    0.88 
  -6 -14   2   11.83    1.18 
   6 -14  -2   11.90    1.13 
   6  14  -2   10.86    1.03 
  -6  14   2   12.59    1.03 
  -5 -14   2   -0.05    0.34 
   5 -14  -2   -0.16    0.29 
   5  14  -2    0.02    0.29 
  -5  14   2   -0.42    0.19 
  -4 -14   2   -0.02    0.29 
   4 -14  -2   -0.19    0.25 
   4  14  -2    0.57    0.33 
   4  14  -2   -0.03    0.30 
  -4  14   2    0.18    0.26 
   3 -14  -2    9.62    0.84 
  -3 -14   2   10.61    0.96 
   3  14  -2    9.59    0.93 
  -3  14   2    7.69    0.80 
   3  14  -2    9.12    0.73 
  -2 -14   2    2.12    0.54 
   2 -14  -2    2.32    0.49 
  -2  14   2    1.87    0.50 
   2  14  -2    2.06    0.52 
   2  14  -2    2.15    0.42 
   1 -14  -2    0.99    0.34 
  -1 -14   2    0.62    0.30 
   1  14  -2    0.30    0.30 
  -1  14   2    0.44    0.31 
   1  14  -2    0.73    0.28 
   0 -14  -2   18.39    0.97 
   0  14   2   17.45    1.17 
   0  14  -2   17.03    1.08 
   0  14  -2   18.35    0.89 
   1 -14   2   28.58    1.21 
  -1 -14  -2   25.33    1.12 
   1  14   2   27.81    1.53 
  -1  14  -2   28.35    1.11 
  -1  14  -2   29.85    1.38 
   2 -14   2    1.85    0.44 
  -2  14  -2    1.67    0.43 
  -2  14  -2    2.15    0.38 
   2  14   2    3.34    0.68 
   3 -14   2    0.69    0.35 
  -3 -14  -2    1.30    0.49 
   3  14   2    0.64    0.40 
  -3  14  -2    1.27    0.35 
  -3  14  -2    0.99    0.40 
  -4 -14  -2    3.01    0.69 
   4 -14   2    4.66    0.75 
   4  14   2    4.47    0.85 
   5 -14   2    2.01    0.60 
  -5 -14  -2    2.65    0.65 
   5  14   2    3.35    0.78 
  -6 -14  -2    7.01    1.06 
   6 -14   2    6.15    0.97 
  -7 -14  -2    0.15    0.47 
   8  15  -2    0.05    0.50 
  -7 -15   2   11.92    1.25 
   7 -15  -2   11.85    1.26 
   7  15  -2   11.16    1.12 
   6 -15  -2   37.29    1.98 
  -6 -15   2   39.69    2.15 
   6  15  -2   34.34    1.80 
  -5 -15   2    1.30    0.47 
   5 -15  -2    0.64    0.45 
   5  15  -2    0.61    0.40 
  -5  15   2    1.49    0.52 
  -4 -15   2    1.15    0.48 
   4 -15  -2    0.84    0.42 
   4  15  -2    0.73    0.35 
  -4  15   2    0.33    0.41 
   4  15  -2    0.70    0.45 
   3 -15  -2   11.00    0.92 
  -3 -15   2    9.37    0.94 
   3  15  -2   10.29    1.01 
  -3  15   2    9.76    0.93 
   3  15  -2   10.93    0.82 
   2 -15  -2    0.74    0.35 
  -2 -15   2    0.50    0.36 
   2  15  -2    1.05    0.39 
   2  15  -2    0.28    0.25 
  -2  15   2    0.20    0.30 
  -1 -15   2    3.23    0.63 
   1 -15  -2    5.77    0.72 
   1  15  -2    4.50    0.56 
  -1  15   2    5.87    0.87 
   1  15  -2    5.69    0.81 
   0 -15  -2    0.71    0.32 
   0 -15   2    0.76    0.35 
   0  15  -2    0.44    0.31 
   0  15   2    0.49    0.30 
   0  15  -2    0.48    0.25 
   1 -15   2    3.62    0.62 
   1  15   2    3.77    0.74 
  -1  15  -2    4.08    0.67 
   2 -15   2   17.70    1.03 
   2  15   2   15.81    1.23 
  -2  15  -2   15.29    1.01 
  -3 -15  -2    2.38    0.64 
   3 -15   2    3.37    0.63 
   3  15   2    2.50    0.65 
   4 -15   2    6.27    0.86 
  -4 -15  -2    7.78    1.08 
   4  15   2    6.20    1.00 
  -5 -15  -2    0.74    0.46 
   5 -15   2    0.69    0.42 
   5  15   2   -0.42    0.28 
   6 -15   2    0.57    0.48 
  -6 -15  -2    0.62    0.47 
   6  15   2    0.52    0.52 
   7  16  -2   -0.11    0.42 
  -6 -16   2    1.95    0.66 
   6 -16  -2    0.66    0.43 
   6  16  -2    2.47    0.67 
  -5 -16   2    0.88    0.47 
   5 -16  -2    0.28    0.43 
   5  16  -2    0.99    0.44 
  -5  16   2    0.07    0.32 
  -4 -16   2    0.25    0.38 
   4 -16  -2    0.60    0.38 
   4  16  -2   -0.45    0.25 
  -4  16   2    0.57    0.42 
   4  16  -2    0.13    0.27 
   3 -16  -2    0.23    0.33 
  -3 -16   2    0.23    0.34 
  -3  16   2   -0.24    0.26 
   3  16  -2   -0.33    0.25 
  -2 -16   2    0.60    0.42 
   2 -16  -2    1.06    0.39 
   2  16  -2    1.35    0.48 
  -2  16   2    1.23    0.49 
  -1 -16   2    3.39    0.66 
   1 -16  -2    4.20    0.64 
  -1  16   2    3.21    0.70 
   1  16  -2    2.62    0.63 
   0 -16   2    1.84    0.54 
   0  16  -2    0.96    0.41 
   0  16   2    1.42    0.51 
   1  16   2   16.23    1.25 
  -1  16  -2   18.05    1.17 
   2 -16   2    3.33    0.60 
   2  16   2    2.51    0.65 
  -2  16  -2    2.56    0.58 
  -3 -16  -2    4.17    0.86 
   3 -16   2    4.09    0.70 
   3  16   2    4.05    0.82 
  -4 -16  -2    1.66    0.62 
   4 -16   2    1.09    0.43 
   4  16   2    1.22    0.50 
  -5 -16  -2    1.12    0.52 
   5 -16   2    0.89    0.48 
   5  16   2    0.85    0.43 
   6 -16   2    0.03    0.43 
  -6 -16  -2    0.73    0.52 
   6  16   2    0.70    0.55 
   6 -17  -2    2.30    0.71 
   5 -17  -2    1.00    0.50 
  -5 -17   2    0.81    0.56 
  -5  17   2    0.38    0.39 
   4 -17  -2    0.05    0.33 
  -4 -17   2    0.58    0.43 
   4  17  -2    0.47    0.47 
  -4  17   2    0.34    0.36 
  -3 -17   2    6.69    1.02 
   3 -17  -2    7.86    1.00 
   3  17  -2    8.60    1.18 
  -3  17   2    8.23    1.10 
  -2 -17   2   12.45    1.11 
   2 -17  -2   13.06    0.98 
  -2  17   2   11.24    1.06 
   2  17  -2   11.36    1.09 
   1 -17  -2   26.56    1.58 
  -1 -17   2   26.32    1.54 
   1  17  -2   27.41    1.60 
  -1  17   2   27.34    1.61 
   0 -17   2    1.56    0.51 
   0  17   2    2.03    0.60 
   0  17  -2    1.78    0.52 
  -1  17  -2    4.77    0.79 
   1  17   2    7.10    1.06 
  -2  17  -2    0.86    0.40 
   2  17   2    1.30    0.55 
   3 -17   2    5.98    0.96 
  -3 -17  -2    3.67    0.83 
   3  17   2    3.58    0.84 
   4 -17   2    0.53    0.40 
  -4 -17  -2    0.20    0.40 
   4  17   2    1.12    0.55 
   5 -17   2    0.92    0.51 
  -5 -17  -2    1.29    0.66 
   5  17   2    1.34    0.62 
  -5 -18   2    1.11    0.61 
   5 -18  -2    1.69    0.61 
  -4 -18   2    0.00    0.38 
   4 -18  -2   -0.17    0.40 
   4  18  -2    0.00    0.36 
  -4  18   2   -0.22    0.32 
   3 -18  -2    2.04    0.55 
  -3 -18   2    3.08    0.74 
   3  18  -2    2.52    0.73 
  -3  18   2    2.94    0.70 
  -2 -18   2    0.71    0.41 
   2 -18  -2    0.45    0.40 
  -2  18   2    0.56    0.43 
   2  18  -2    0.04    0.35 
  -1 -18   2    0.08    0.34 
   1  18  -2    0.13    0.34 
  -1  18   2    0.52    0.41 
   0 -18   2   12.16    1.07 
   0  18   2   10.19    1.04 
   0  18  -2   11.19    1.05 
   1 -18   2   16.12    1.20 
  -1  18  -2   16.82    1.23 
   1  18   2   19.58    1.47 
  -2 -18  -2   -0.25    0.30 
   2  18   2    1.14    0.54 
  -3 -18  -2    0.74    0.48 
   3  18   2    1.07    0.58 
  -4 -18  -2    8.07    1.27 
   4  18   2   10.25    1.43 
   5 -18   2    1.21    0.56 
   5 -19  -2    0.70    0.49 
  -4 -19   2    0.87    0.53 
   4 -19  -2    0.70    0.46 
   4  19  -2   -0.11    0.41 
  -4  19   2    1.28    0.54 
  -3 -19   2    2.54    0.72 
  -3  19   2    1.37    0.56 
   3  19  -2    0.89    0.55 
  -2 -19   2    2.93    0.76 
   2  19  -2    2.69    0.77 
  -2  19   2    4.21    0.85 
  -1 -19   2    9.89    1.05 
   1  19  -2    9.41    1.23 
  -1  19   2    8.84    1.21 
   0 -19   2    1.27    0.52 
   0  19  -2    0.72    0.44 
   0  19   2    0.40    0.40 
   1 -19   2    1.66    0.53 
  -1  19  -2    2.96    0.66 
   1  19   2    2.72    0.70 
  -2 -19  -2    3.44    0.86 
   2  19   2    3.33    0.82 
  -3 -19  -2    9.26    1.34 
   3  19   2    8.26    1.27 
  -4  20   2    6.00    1.01 
  -3 -20   2    2.29    0.71 
   3  20  -2    2.66    0.75 
  -3  20   2    2.52    0.71 
  -2 -20   2    0.43    0.44 
   2  20  -2    0.83    0.58 
  -2  20   2    1.00    0.54 
  -1 -20   2    0.91    0.54 
  -1  20   2    0.67    0.54 
   1  20  -2    1.27    0.57 
   0 -20   2    4.80    0.87 
   0  20   2    7.35    1.17 
   0  20  -2    4.62    0.90 
   1 -20   2    5.16    0.90 
  -1  20  -2    3.81    0.84 
   1  20   2    4.15    0.93 
  -3  21   2    0.87    0.53 
  -2  21   2    1.25    0.62 
  -1 -21   2    0.25    0.51 
   1  21  -2    0.17    0.44 
  -1  21   2    0.91    0.56 
   0 -21   2    1.79    0.61 
   0  21  -2    1.70    0.62 
 -10   0   3   -0.11    0.35 
  10   0  -3    0.30    0.50 
  10   0  -3   -0.03    0.29 
   9   0  -3    0.11    0.28 
   9   0  -3    0.07    0.38 
  -9   0   3   -0.15    0.29 
   8   0  -3    0.16    0.34 
   8   0  -3   -0.01    0.22 
  -8   0   3   -0.23    0.24 
   7   0  -3    0.03    0.22 
  -7   0   3   -0.38    0.21 
   7   0  -3    0.00    0.21 
  -6   0   3    0.02    0.23 
   6   0  -3    0.15    0.21 
   6   0  -3    0.45    0.28 
  -5   0   3    0.39    0.29 
   5   0  -3    0.18    0.19 
   5   0  -3    0.09    0.17 
   4   0  -3   -0.01    0.11 
   4   0  -3    0.09    0.14 
  -4   0   3    0.14    0.17 
  -3   0   3    0.36    0.18 
   3   0  -3    0.12    0.10 
   3   0  -3    0.13    0.13 
   2   0  -3   -0.06    0.07 
   2   0  -3    0.01    0.08 
  -2   0   3    0.09    0.12 
   1   0  -3    0.01    0.07 
  -1   0   3    0.01    0.09 
   1   0  -3    0.05    0.08 
   0   0  -3    0.00    0.07 
   0   0   3    0.04    0.09 
   0   0   3    0.09    0.08 
   0   0  -3    0.12    0.10 
   0   0  -3    0.06    0.09 
  -1   0  -3    0.04    0.05 
  -1   0  -3    0.21    0.12 
   1   0   3   -0.13    0.08 
   1   0   3   -0.07    0.04 
  -2   0  -3   -0.10    0.11 
   2   0   3    0.06    0.12 
  -2   0  -3    0.00    0.06 
  -2   0  -3    0.03    0.06 
   2   0   3    0.08    0.07 
  -3   0  -3    0.12    0.09 
  -3   0  -3    0.15    0.16 
   3   0   3    0.10    0.13 
   3   0   3   -0.04    0.16 
   4   0   3   -0.04    0.15 
  -4   0  -3    0.21    0.21 
  -4   0  -3   -0.15    0.08 
   4   0   3    0.03    0.15 
  -5   0  -3   -0.03    0.12 
   5   0   3   -0.20    0.20 
   5   0   3   -0.20    0.11 
  -5   0  -3    0.16    0.19 
   6   0   3    0.22    0.30 
   6   0   3   -0.38    0.20 
  -6   0  -3   -0.10    0.23 
   7   0   3    0.17    0.33 
   7   0   3    0.14    0.30 
  -7   0  -3   -0.18    0.27 
   8   0   3   -0.27    0.30 
  -8   0  -3   -0.25    0.32 
   8   0   3    0.19    0.29 
   9   0   3   -0.04    0.40 
   9   0   3   -0.05    0.37 
  -9   0  -3    0.37    0.52 
 -10  -1   3    0.39    0.42 
  10  -1  -3   -0.02    0.30 
  10  -1  -3   -0.29    0.30 
  10   1  -3   -0.11    0.40 
   9  -1  -3    2.50    0.58 
   9  -1  -3    3.11    0.71 
  -9  -1   3    3.47    0.73 
  -9   1   3    1.21    0.54 
   9   1  -3    3.40    0.79 
   9   1  -3    2.80    0.60 
  -8  -1   3    5.33    0.82 
   8  -1  -3    3.31    0.60 
   8  -1  -3    3.70    0.70 
   8   1  -3    4.37    0.78 
   8   1  -3    4.53    0.64 
  -8   1   3    4.38    0.76 
  -7  -1   3   12.81    0.97 
   7  -1  -3   13.63    0.98 
   7  -1  -3   13.11    0.89 
   7   1  -3   16.05    1.08 
   7   1  -3   10.97    0.78 
  -7   1   3   16.73    1.08 
  -6  -1   3   46.49    1.76 
   6  -1  -3   46.90    1.63 
   6  -1  -3   46.45    1.70 
   6   1  -3   46.43    1.54 
  -6   1   3   48.33    1.77 
   6   1  -3   44.41    1.70 
   5  -1  -3  254.99    5.06 
   5  -1  -3  243.43    5.09 
  -5  -1   3  245.10    5.21 
  -5   1   3  252.16    5.23 
   5   1  -3  251.71    4.89 
   5   1  -3  251.48    5.20 
   4  -1  -3   20.59    0.87 
   4  -1  -3   19.38    0.83 
  -4  -1   3   19.09    0.91 
   4   1  -3   20.14    0.89 
   4   1  -3   19.81    0.76 
  -4   1   3   18.60    0.90 
   3  -1  -3   14.42    0.63 
  -3  -1   3   15.79    0.73 
   3  -1  -3   15.51    0.64 
  -3   1   3   13.54    0.68 
   3   1  -3   14.95    0.57 
   3   1  -3   14.02    0.65 
   2  -1  -3   54.93    1.33 
   2  -1  -3   57.13    1.29 
  -2  -1   3   54.60    1.42 
   2   1  -3   54.51    1.34 
  -2   1   3   56.46    1.45 
   2   1  -3   55.03    1.23 
   1  -1  -3  124.08    2.33 
  -1  -1   3  123.39    2.45 
   1  -1  -3  127.02    2.45 
   1   1  -3  122.27    2.42 
  -1   1   3  125.03    2.51 
   1   1  -3  128.46    2.36 
   0  -1   3   12.87    0.42 
   0  -1   3   13.27    0.50 
   0  -1  -3   13.62    0.52 
   0  -1  -3   12.53    0.46 
   0   1  -3   13.42    0.51 
   0   1   3   13.23    0.49 
   0   1  -3   13.39    0.41 
   0   1   3   12.93    0.52 
  -1  -1  -3    6.82    0.39 
   1  -1   3    6.80    0.21 
  -1  -1  -3    7.79    0.39 
   1  -1   3    6.71    0.40 
  -1   1  -3    7.56    0.42 
   1   1   3    7.29    0.33 
   1   1   3    6.84    0.41 
  -1   1  -3    6.95    0.21 
  -2  -1  -3   83.27    2.00 
  -2  -1  -3   86.29    1.75 
   2  -1   3   80.74    2.01 
  -2   1  -3   83.72    2.02 
  -2   1  -3   85.48    1.52 
   2   1   3   84.28    1.75 
  -2   1  -3   85.05    1.51 
   2   1   3   84.75    2.02 
   2   1   3   82.03    2.00 
   3  -1   3    0.17    0.19 
   3  -1   3    0.36    0.17 
  -3  -1  -3    0.27    0.15 
  -3  -1  -3    0.52    0.15 
  -3   1  -3    0.47    0.21 
   3   1   3    0.43    0.21 
  -3   1  -3    0.22    0.09 
   3   1   3    0.13    0.16 
  -3   1  -3    0.31    0.09 
   4  -1   3   78.45    2.24 
   4  -1   3   75.24    2.19 
  -4  -1  -3   75.49    2.22 
  -4  -1  -3   78.68    1.86 
   4   1   3   80.71    2.21 
  -4   1  -3   76.07    2.22 
   4   1   3   80.51    2.27 
  -4   1  -3   82.89    1.74 
   5  -1   3    7.06    0.63 
  -5  -1  -3    5.69    0.59 
  -5  -1  -3    6.14    0.47 
   5  -1   3    6.30    0.64 
   5   1   3    6.21    0.62 
   5   1   3    6.85    0.62 
  -5   1  -3    7.02    0.66 
  -5   1  -3    5.87    0.41 
   6  -1   3    1.15    0.43 
  -6  -1  -3    0.36    0.30 
   6  -1   3    0.84    0.32 
   6   1   3    0.77    0.34 
  -6   1  -3    1.29    0.45 
   6   1   3    1.05    0.39 
   7  -1   3    1.53    0.50 
  -7  -1  -3    0.82    0.40 
   7  -1   3    0.93    0.45 
   7   1   3    0.70    0.41 
  -7   1  -3    0.92    0.38 
   7   1   3    1.19    0.41 
  -8  -1  -3    0.32    0.39 
   8  -1   3    0.33    0.36 
   8  -1   3   -0.41    0.33 
   8   1   3    0.20    0.34 
   8   1   3   -0.01    0.36 
  -8   1  -3   -0.48    0.28 
   9  -1   3    1.95    0.65 
   9  -1   3    1.99    0.65 
  -9  -1  -3    1.44    0.63 
   9   1   3    2.65    0.84 
   9   1   3    2.31    0.61 
  -9   1  -3    2.50    0.72 
  11  -2  -3   -0.01    0.45 
  10  -2  -3    1.95    0.59 
 -10  -2   3    0.40    0.49 
  10  -2  -3    1.67    0.64 
 -10   2   3    1.14    0.54 
  10   2  -3    0.60    0.53 
  -9  -2   3    0.05    0.31 
   9  -2  -3    0.10    0.32 
   9  -2  -3    0.38    0.40 
  -9   2   3   -0.47    0.27 
   9   2  -3    0.31    0.30 
   9   2  -3   -0.10    0.34 
   8  -2  -3    7.19    0.91 
   8  -2  -3    6.87    0.74 
  -8  -2   3    9.25    0.90 
  -8   2   3    7.98    0.81 
   8   2  -3    7.08    0.95 
   8   2  -3    6.70    0.64 
   7  -2  -3   12.76    0.91 
  -7  -2   3   14.27    1.02 
   7  -2  -3   13.16    0.95 
   7   2  -3   13.22    0.81 
  -7   2   3   12.20    0.93 
   7   2  -3   13.36    1.00 
  -6  -2   3    1.68    0.43 
   6  -2  -3    1.89    0.43 
   6  -2  -3    1.12    0.35 
   6   2  -3    0.99    0.37 
   6   2  -3    1.32    0.32 
  -6   2   3    1.11    0.36 
   5  -2  -3  132.33    3.12 
  -5  -2   3  138.04    3.32 
   5  -2  -3  136.27    3.18 
   5   2  -3  136.17    2.92 
  -5   2   3  130.45    3.24 
   5   2  -3  134.82    3.27 
  -4  -2   3   29.93    1.19 
   4  -2  -3   30.25    1.11 
   4  -2  -3   31.03    1.08 
   4   2  -3   29.81    1.14 
  -4   2   3   32.13    1.20 
   4   2  -3   31.42    0.96 
   3  -2  -3    6.69    0.45 
   3  -2  -3    7.58    0.42 
  -3  -2   3    6.38    0.49 
   3   2  -3    5.95    0.44 
  -3   2   3    6.98    0.50 
   3   2  -3    6.63    0.34 
   2  -2  -3   18.39    0.68 
   2  -2  -3   17.67    0.58 
  -2  -2   3   18.33    0.52 
  -2  -2   3   18.31    0.73 
   2   2  -3   18.03    0.67 
   2   2  -3   18.68    0.54 
  -2   2   3   18.34    0.74 
  -1  -2   3    0.84    0.13 
   1  -2  -3    0.84    0.17 
   1  -2  -3    0.90    0.12 
  -1  -2   3    0.83    0.17 
  -1   2   3    0.87    0.12 
  -1   2   3    0.67    0.16 
   1   2  -3    0.57    0.15 
   1   2  -3    0.56    0.11 
   0  -2   3   13.75    0.43 
   0  -2   3   13.53    0.50 
   0  -2  -3   14.47    0.56 
   0  -2  -3   14.21    0.47 
   0   2   3   13.97    0.55 
   0   2  -3   14.07    0.42 
   0   2  -3   13.46    0.53 
   0   2   3   15.01    0.58 
  -1  -2  -3   20.54    0.68 
   1  -2   3   19.46    0.72 
   1   2   3   19.41    0.65 
   1   2   3   18.29    0.70 
  -1   2  -3   19.42    0.73 
   2  -2   3  135.81    2.94 
  -2  -2  -3  133.98    2.87 
   2   2   3  139.23    2.73 
   2   2   3  133.51    2.88 
  -2   2  -3  136.14    2.91 
   2   2   3  137.11    2.89 
   3  -2   3   19.76    0.92 
  -3  -2  -3   21.30    0.77 
  -3  -2  -3   20.01    0.91 
   3   2   3   19.35    0.90 
  -3   2  -3   22.13    0.53 
  -3   2  -3   21.61    0.94 
   3   2   3   21.20    0.78 
  -3   2  -3   21.21    0.53 
   3   2   3   21.63    0.92 
   4  -2   3    7.51    0.62 
  -4  -2  -3    8.07    0.63 
   4  -2   3    7.50    0.63 
  -4  -2  -3    7.45    0.49 
   4   2   3    6.92    0.57 
  -4   2  -3    7.35    0.36 
   4   2   3    6.37    0.56 
  -4   2  -3    6.48    0.59 
  -5  -2  -3    0.51    0.28 
  -5  -2  -3    0.40    0.21 
   5  -2   3    0.55    0.31 
   5  -2   3    0.55    0.26 
   5   2   3    0.78    0.30 
   5   2   3    0.37    0.25 
  -5   2  -3    0.45    0.25 
  -6  -2  -3    9.43    0.86 
   6  -2   3    7.74    0.77 
   6  -2   3    8.18    0.81 
   6   2   3    9.13    0.85 
  -6   2  -3    9.07    0.83 
   6   2   3   10.86    0.83 
  -7  -2  -3    3.49    0.68 
   7  -2   3    3.03    0.63 
   7  -2   3    1.88    0.53 
   7   2   3    2.41    0.61 
   7   2   3    4.53    0.71 
  -7   2  -3    3.57    0.69 
   8  -2   3   -0.19    0.28 
   8  -2   3   -0.20    0.33 
  -8  -2  -3   -0.23    0.30 
   8   2   3   -0.06    0.39 
   8   2   3    0.27    0.33 
  -8   2  -3    0.18    0.35 
  -9  -2  -3    5.13    1.10 
   9  -2   3    6.36    1.02 
   9   2   3    5.10    0.89 
  -9   2  -3    5.70    1.18 
   9   2   3    7.04    1.29 
  10  -3  -3    2.58    0.63 
  10  -3  -3    4.53    0.88 
 -10  -3   3    2.37    0.72 
  10   3  -3    4.15    0.91 
 -10   3   3    1.69    0.58 
  -9  -3   3    1.61    0.55 
   9  -3  -3    0.94    0.48 
   9  -3  -3    0.77    0.46 
   9   3  -3    2.08    0.65 
  -9   3   3    0.36    0.38 
   8  -3  -3    0.33    0.30 
  -8  -3   3    0.21    0.34 
   8  -3  -3    0.00    0.26 
   8   3  -3    0.31    0.27 
   8   3  -3    0.50    0.39 
  -8   3   3    0.08    0.28 
   7  -3  -3   23.55    1.27 
  -7  -3   3   26.33    1.40 
   7  -3  -3   22.37    1.23 
   7   3  -3   26.57    1.41 
  -7   3   3   23.93    1.29 
   7   3  -3   26.52    1.11 
  -6  -3   3   -0.01    0.22 
   6  -3  -3    0.67    0.28 
   6  -3  -3    0.31    0.27 
   6   3  -3    0.13    0.21 
   6   3  -3    0.01    0.18 
  -6   3   3    0.83    0.31 
  -5  -3   3    5.38    0.57 
   5  -3  -3    7.08    0.57 
   5  -3  -3    5.93    0.53 
  -5   3   3    6.01    0.58 
   5   3  -3    6.33    0.44 
   5   3  -3    7.07    0.62 
   4  -3  -3    6.49    0.47 
  -4  -3   3    6.37    0.53 
   4  -3  -3    6.54    0.52 
  -4   3   3    5.72    0.49 
   4   3  -3    6.23    0.37 
   4   3  -3    6.30    0.52 
   3  -3  -3   86.89    2.09 
  -3  -3   3   86.71    2.16 
   3  -3  -3   86.25    1.90 
   3   3  -3   84.90    1.72 
  -3   3   3   87.65    2.17 
   3   3  -3   83.40    2.08 
  -2  -3   3    3.61    0.18 
   2  -3  -3    3.59    0.32 
  -2  -3   3    3.61    0.33 
   2  -3  -3    2.86    0.21 
   2   3  -3    2.76    0.17 
   2   3  -3    3.22    0.18 
   2   3  -3    2.67    0.26 
  -1  -3   3  136.28    2.74 
  -1  -3   3  138.93    2.54 
   1  -3  -3  143.43    2.81 
   1  -3  -3  140.44    2.48 
   1   3  -3  141.25    2.77 
   1   3  -3  139.33    2.54 
   1   3  -3  139.66    2.53 
  -1   3   3  140.89    2.89 
  -1   3   3  141.45    2.47 
   0  -3  -3  441.56    7.48 
   0   3   3  426.92    7.52 
   0   3  -3  412.18    7.43 
  -1  -3  -3   18.20    0.64 
   1  -3   3   19.34    0.40 
  -1  -3  -3   18.13    0.70 
   1  -3   3   19.02    0.40 
   1  -3   3   18.14    0.70 
   1   3   3   18.21    0.65 
   1   3   3   17.55    0.68 
  -1   3  -3   18.47    0.73 
   1   3   3   18.22    0.72 
  -2  -3  -3    8.45    0.50 
   2  -3   3    8.86    0.55 
   2   3   3    8.46    0.51 
   2   3   3    9.86    0.55 
   2   3   3    9.12    0.49 
  -2   3  -3    8.28    0.51 
  -3  -3  -3   23.54    0.88 
   3  -3   3   23.87    1.02 
  -3  -3  -3   23.74    0.99 
   3   3   3   23.00    0.95 
   3   3   3   23.56    0.99 
  -3   3  -3   23.49    1.00 
   3   3   3   23.87    0.90 
  -3   3  -3   23.59    0.51 
  -3   3  -3   23.59    0.51 
   4  -3   3   34.77    1.38 
  -4  -3  -3   32.08    1.33 
  -4  -3  -3   34.68    1.19 
   4   3   3   34.30    1.29 
   4   3   3   36.95    1.41 
  -4   3  -3   35.53    1.37 
  -4   3  -3   34.41    0.85 
  -5  -3  -3    1.25    0.30 
   5  -3   3    1.10    0.34 
  -5  -3  -3    0.57    0.27 
  -5   3  -3    1.28    0.38 
   5   3   3    1.43    0.36 
   5   3   3    0.52    0.33 
  -6  -3  -3    3.00    0.56 
   6  -3   3    4.03    0.66 
  -6  -3  -3    3.32    0.51 
  -6   3  -3    3.47    0.58 
   6   3   3    2.86    0.52 
   6   3   3    4.41    0.69 
  -7  -3  -3    2.08    0.60 
   7  -3   3    3.24    0.67 
   7   3   3    3.37    0.64 
  -7   3  -3    2.27    0.58 
   7   3   3    3.11    0.67 
  -8  -3  -3    4.51    0.88 
   8  -3   3    2.59    0.62 
   8   3   3    3.28    0.73 
  -8   3  -3    3.34    0.74 
   8   3   3    4.64    0.78 
   9  -3   3    9.79    1.05 
   9   3   3    9.89    1.01 
  10  -4  -3    4.94    0.91 
 -10  -4   3    3.80    0.84 
  10  -4  -3    2.16    0.63 
 -10   4   3    4.05    0.81 
  10   4  -3    2.74    0.76 
  -9  -4   3    5.93    0.97 
   9  -4  -3    6.53    0.92 
   9  -4  -3    6.26    0.93 
  -9   4   3    6.86    0.96 
   9   4  -3    5.43    0.93 
  -9   4   3    5.35    0.86 
   8  -4  -3    8.28    0.85 
  -8  -4   3    8.35    1.07 
   8  -4  -3    7.63    0.93 
   8   4  -3    9.24    0.95 
  -8   4   3    8.69    1.04 
  -7  -4   3    0.99    0.39 
   7  -4  -3    1.38    0.41 
   7  -4  -3    0.90    0.34 
   7   4  -3    1.41    0.33 
   7   4  -3    0.67    0.37 
  -7   4   3    0.45    0.34 
  -6  -4   3    0.16    0.28 
   6  -4  -3   -0.17    0.19 
   6  -4  -3    0.07    0.22 
  -6   4   3    0.30    0.25 
   6   4  -3   -0.05    0.21 
   6   4  -3   -0.12    0.14 
   5  -4  -3    2.66    0.47 
   5  -4  -3    2.20    0.37 
  -5  -4   3    2.16    0.45 
   5   4  -3    2.13    0.42 
  -5   4   3    1.85    0.40 
   5   4  -3    2.18    0.29 
  -4  -4   3   17.49    0.90 
   4  -4  -3   16.36    0.85 
   4  -4  -3   18.39    0.77 
   4   4  -3   18.19    0.60 
  -4   4   3   17.32    0.88 
   4   4  -3   15.69    0.83 
  -3  -4   3   96.81    2.39 
  -3  -4   3   98.91    1.80 
   3  -4  -3   94.07    2.03 
   3  -4  -3   95.38    2.33 
  -3   4   3   94.73    2.37 
   3   4  -3   97.03    1.81 
   3   4  -3   98.38    2.33 
  -2  -4   3    1.26    0.26 
   2  -4  -3    1.56    0.15 
   2  -4  -3    1.48    0.26 
  -2   4   3    1.44    0.14 
  -2   4   3    1.60    0.30 
   2   4  -3    1.68    0.27 
   2   4  -3    1.50    0.11 
   2   4  -3    1.60    0.11 
   1  -4  -3   -0.04    0.10 
  -1  -4   3   -0.05    0.05 
   1  -4  -3    0.06    0.04 
  -1  -4   3    0.15    0.12 
  -1   4   3    0.01    0.09 
   1   4  -3   -0.01    0.07 
   1   4  -3    0.04    0.06 
   0  -4   3   73.10    1.58 
   0  -4   3   72.29    1.53 
   0  -4  -3   72.20    1.43 
   0  -4  -3   72.44    1.69 
   0  -4  -3   73.77    1.45 
   0   4  -3   68.63    1.66 
   0   4   3   73.03    1.45 
   0   4   3   72.66    1.77 
   1  -4   3  106.11    2.31 
  -1  -4  -3  106.30    2.30 
  -1  -4  -3  108.91    2.18 
   1  -4   3  104.57    1.93 
   1  -4   3  105.09    1.93 
   1   4   3  104.43    2.17 
   1   4   3  106.14    2.36 
   1   4   3  103.55    2.31 
  -1   4  -3  108.37    2.35 
   2  -4   3    5.39    0.15 
  -2  -4  -3    4.69    0.39 
   2  -4   3    5.20    0.42 
  -2  -4  -3    5.60    0.41 
   2  -4   3    5.25    0.15 
  -2   4  -3    5.04    0.15 
  -2   4  -3    5.48    0.44 
   2   4   3    5.81    0.43 
   2   4   3    5.66    0.43 
   2   4   3    4.57    0.38 
  -3  -4  -3   -0.08    0.10 
   3  -4   3    0.26    0.06 
   3  -4   3    0.12    0.17 
  -3  -4  -3   -0.05    0.14 
  -3   4  -3    0.21    0.06 
   3   4   3    0.25    0.16 
  -3   4  -3    0.06    0.13 
   3   4   3    0.00    0.13 
   3   4   3    0.18    0.18 
  -4  -4  -3    9.37    0.62 
  -4  -4  -3    8.66    0.67 
   4  -4   3    8.86    0.70 
   4   4   3    8.91    0.69 
  -4   4  -3    8.92    0.68 
   4   4   3    8.91    0.62 
   4   4   3    8.86    0.61 
  -4   4  -3    9.09    0.35 
   5  -4   3   24.38    1.25 
  -5  -4  -3   23.14    1.07 
  -5  -4  -3   25.36    1.27 
   5   4   3   24.65    1.26 
  -5   4  -3   25.91    1.25 
   5   4   3   25.79    1.17 
  -6  -4  -3   18.53    1.00 
  -6  -4  -3   18.07    1.16 
   6  -4   3   17.39    1.15 
   6   4   3   15.65    1.10 
  -6   4  -3   16.91    1.10 
   6   4   3   17.90    1.04 
   7  -4   3    3.51    0.73 
  -7  -4  -3    4.10    0.78 
   7   4   3    3.01    0.60 
  -7   4  -3    2.40    0.62 
   7   4   3    3.43    0.71 
  -8  -4  -3    1.74    0.56 
   8  -4   3    2.13    0.62 
   8   4   3    3.22    0.66 
   8   4   3    1.46    0.60 
  -8   4  -3    1.90    0.55 
   9   4   3    2.44    0.61 
 -10  -5   3    0.59    0.48 
  10  -5  -3    0.91    0.50 
  10  -5  -3    0.41    0.50 
 -10   5   3    0.68    0.47 
  10   5  -3    0.28    0.45 
   9  -5  -3    0.84    0.42 
  -9  -5   3    0.56    0.43 
   9  -5  -3    0.68    0.42 
  -9   5   3    0.31    0.35 
  -9   5   3    0.96    0.42 
   8  -5  -3    5.46    0.77 
   8  -5  -3    4.62    0.78 
  -8  -5   3    5.90    0.91 
  -8   5   3    5.79    0.82 
   8   5  -3    4.63    0.81 
  -8   5   3    5.36    0.77 
   7  -5  -3    0.58    0.31 
  -7  -5   3    0.88    0.42 
   7  -5  -3    0.62    0.36 
  -7   5   3    0.55    0.33 
   7   5  -3    0.67    0.38 
  -6  -5   3    0.90    0.38 
   6  -5  -3    1.60    0.39 
   6  -5  -3    0.63    0.33 
   6   5  -3    0.86    0.36 
  -6   5   3    1.25    0.39 
   6   5  -3    0.94    0.24 
  -5  -5   3    1.56    0.39 
   5  -5  -3    1.33    0.31 
   5  -5  -3    1.90    0.41 
  -5   5   3    1.76    0.38 
   5   5  -3    1.45    0.37 
   5   5  -3    1.46    0.23 
   4  -5  -3    2.05    0.38 
   4  -5  -3    2.12    0.31 
  -4  -5   3    1.94    0.40 
   4   5  -3    1.95    0.18 
  -4   5   3    2.86    0.47 
   4   5  -3    2.90    0.45 
  -3  -5   3   42.85    1.43 
   3  -5  -3   42.00    1.38 
   3  -5  -3   43.83    1.10 
  -3  -5   3   43.85    0.82 
   3   5  -3   42.02    1.37 
  -3   5   3   41.62    1.42 
   3   5  -3   43.63    0.83 
   2  -5  -3    1.34    0.28 
  -2  -5   3    1.61    0.30 
   2  -5  -3    1.48    0.13 
   2   5  -3    1.04    0.24 
   2   5  -3    1.65    0.07 
   2   5  -3    1.58    0.07 
  -2   5   3    1.31    0.12 
  -2   5   3    1.46    0.31 
  -1  -5   3   14.00    0.62 
   1  -5  -3   14.12    0.29 
   1  -5  -3   13.63    0.63 
   1  -5  -3   13.82    0.29 
  -1  -5   3   13.91    0.42 
  -1   5   3   13.99    0.29 
   1   5  -3   14.25    0.44 
   1   5  -3   14.64    0.62 
  -1   5   3   13.50    0.68 
   0  -5   3   -0.13    0.06 
   0  -5   3    0.11    0.11 
   0  -5  -3    0.03    0.06 
   0  -5  -3    0.05    0.06 
   0  -5  -3    0.20    0.13 
   0   5  -3    0.05    0.10 
   0   5   3    0.14    0.11 
   0   5  -3    0.08    0.10 
   1  -5   3  154.63    2.88 
   1  -5   3  164.48    2.99 
   1  -5   3  154.29    3.19 
  -1  -5  -3  154.47    3.18 
  -1  -5  -3  160.81    3.03 
   1   5   3  160.01    3.34 
  -1   5  -3  150.71    3.20 
  -1   5  -3  155.16    2.89 
   1   5   3  159.26    3.03 
   1   5   3  157.97    3.22 
   2  -5   3    8.46    0.55 
   2  -5   3    7.80    0.30 
  -2  -5  -3    8.05    0.50 
  -2  -5  -3    7.47    0.48 
  -2   5  -3    8.10    0.54 
  -2   5  -3    7.53    0.29 
   2   5   3    7.86    0.49 
   2   5   3    7.85    0.54 
   2   5   3    8.11    0.52 
  -3  -5  -3   17.00    0.83 
   3  -5   3   17.73    0.47 
  -3  -5  -3   17.56    0.85 
   3  -5   3   17.32    0.90 
   3   5   3   19.06    0.89 
   3   5   3   18.12    0.84 
   3   5   3   19.15    0.89 
  -3   5  -3   18.01    0.88 
  -3   5  -3   17.48    0.47 
  -4  -5  -3    2.28    0.39 
  -4  -5  -3    3.10    0.50 
   4  -5   3    2.26    0.45 
  -4   5  -3    2.05    0.40 
   4   5   3    2.08    0.39 
  -4   5  -3    2.45    0.26 
   4   5   3    2.91    0.49 
   4   5   3    2.69    0.44 
  -5  -5  -3   10.50    0.72 
  -5  -5  -3    9.55    0.79 
   5  -5   3    9.40    0.78 
  -5   5  -3    9.96    0.79 
   5   5   3    9.76    0.71 
   5   5   3   10.65    0.81 
  -6  -5  -3    2.04    0.53 
   6  -5   3    2.39    0.55 
  -6  -5  -3    2.81    0.50 
   6   5   3    2.38    0.47 
   6   5   3    1.98    0.51 
  -6   5  -3    3.70    0.66 
  -7  -5  -3    0.53    0.38 
   7  -5   3   -0.05    0.21 
  -7   5  -3    0.41    0.38 
   7   5   3    0.37    0.28 
   7   5   3    1.81    0.55 
  -8  -5  -3    0.24    0.43 
   8  -5   3    0.95    0.46 
  -8   5  -3    0.85    0.47 
   8   5   3    0.47    0.42 
   8   5   3    0.49    0.31 
  10  -6  -3    8.77    1.15 
  10  -6  -3    9.88    1.28 
 -10  -6   3    9.10    1.27 
 -10   6   3    9.46    1.20 
   9  -6  -3    3.16    0.71 
  -9  -6   3    3.66    0.78 
   9  -6  -3    1.87    0.55 
  -9   6   3    1.83    0.52 
   9   6  -3    3.17    0.78 
   8  -6  -3   17.85    1.28 
   8  -6  -3   17.84    1.15 
  -8  -6   3   17.96    1.32 
  -8   6   3   20.60    1.26 
   8   6  -3   18.81    1.32 
  -8   6   3   19.26    1.20 
   7  -6  -3    0.23    0.25 
   7  -6  -3   -0.03    0.22 
  -7  -6   3    0.17    0.31 
   7   6  -3    0.51    0.37 
  -7   6   3    0.18    0.24 
  -7   6   3    0.16    0.26 
  -6  -6   3    0.72    0.30 
   6  -6  -3    0.75    0.27 
   6  -6  -3    1.45    0.43 
  -6   6   3    1.22    0.38 
   6   6  -3    1.16    0.40 
  -6   6   3    1.26    0.32 
   6   6  -3    1.40    0.28 
  -5  -6   3    7.28    0.68 
   5  -6  -3    6.09    0.61 
   5  -6  -3    6.38    0.49 
  -5   6   3    4.89    0.65 
   5   6  -3    5.57    0.70 
   5   6  -3    5.99    0.34 
  -4  -6   3   11.96    0.78 
   4  -6  -3   10.59    0.55 
  -4  -6   3   11.42    0.36 
   4  -6  -3   10.16    0.72 
  -4   6   3   12.94    0.80 
   4   6  -3   11.85    0.76 
   4   6  -3   11.50    0.36 
  -3  -6   3  175.68    3.87 
   3  -6  -3  174.07    3.82 
   3  -6  -3  176.63    3.29 
  -3   6   3  178.62    3.90 
   3   6  -3  182.92    3.81 
  -2  -6   3   81.90    2.12 
   2  -6  -3   85.74    1.53 
   2  -6  -3   86.60    2.13 
  -2   6   3   82.09    2.19 
  -2   6   3   84.59    1.51 
  -2   6   3   84.87    1.53 
   2   6  -3   83.51    2.05 
  -1  -6   3    9.02    0.52 
  -1  -6   3    8.39    0.33 
   1  -6  -3    8.91    0.53 
   1   6  -3    8.83    0.34 
  -1   6   3    8.83    0.57 
   1   6  -3    8.50    0.49 
   1   6  -3    8.14    0.51 
   0  -6  -3   87.40    1.63 
   0  -6   3   85.10    1.87 
   0  -6   3   85.23    1.93 
   0  -6  -3   87.36    1.65 
   0  -6  -3   89.18    2.04 
   0   6   3   86.52    2.19 
   0   6  -3   86.14    2.01 
   0   6  -3   87.09    1.95 
   1  -6   3   49.68    1.40 
  -1  -6  -3   51.00    1.25 
  -1  -6  -3   53.05    1.42 
   1  -6   3   51.64    1.22 
   1   6   3   49.49    1.24 
  -1   6  -3   51.69    1.23 
  -1   6  -3   48.81    1.41 
   1   6   3   51.11    1.56 
   2  -6   3   34.53    1.24 
  -2  -6  -3   35.00    1.14 
  -2  -6  -3   36.18    1.13 
  -2   6  -3   37.52    0.90 
  -2   6  -3   35.39    1.21 
   2   6   3   35.77    1.17 
   2   6   3   34.77    1.12 
   2   6   3   33.81    1.25 
   3  -6   3   10.53    0.72 
  -3  -6  -3   10.17    0.62 
  -3  -6  -3   12.43    0.70 
   3  -6   3   11.73    0.47 
  -3  -6  -3   11.11    0.72 
  -3   6  -3   10.98    0.40 
   3   6   3   11.16    0.67 
  -3   6  -3   10.61    0.68 
   3   6   3   11.22    0.72 
   3   6   3   12.93    0.72 
  -4  -6  -3    4.82    0.51 
   4  -6   3    4.45    0.64 
  -4  -6  -3    4.35    0.58 
   4   6   3    4.90    0.48 
   4   6   3    5.23    0.55 
  -4   6  -3    4.62    0.59 
   4   6   3    5.32    0.54 
  -5  -6  -3    0.39    0.29 
  -5  -6  -3    1.04    0.32 
   5  -6   3    0.74    0.33 
  -5   6  -3    0.22    0.26 
   5   6   3    0.22    0.26 
   5   6   3    0.33    0.24 
   6  -6   3    4.43    0.76 
  -6  -6  -3    4.15    0.70 
  -6  -6  -3    5.33    0.71 
   6   6   3    5.75    0.72 
  -6   6  -3    5.10    0.76 
   6   6   3    5.75    0.81 
  -7  -6  -3    4.84    0.83 
   7  -6   3    5.00    0.86 
   7   6   3    3.67    0.64 
  -7   6  -3    3.75    0.74 
   7   6   3    3.85    0.75 
  -8  -6  -3   -0.24    0.35 
   8  -6   3    0.27    0.41 
  -8   6  -3    0.18    0.40 
   8   6   3    0.72    0.42 
   8   6   3    0.82    0.50 
  10  -7  -3    3.89    0.98 
 -10  -7   3    3.74    0.84 
  10  -7  -3    4.48    0.88 
 -10   7   3    5.27    0.92 
   9  -7  -3    0.53    0.35 
  -9  -7   3    0.12    0.38 
   9  -7  -3    0.13    0.37 
   9   7  -3    0.44    0.48 
  -9   7   3    0.33    0.29 
  -8  -7   3   -0.04    0.34 
   8  -7  -3   -0.12    0.26 
   8  -7  -3   -0.23    0.26 
  -8   7   3    0.42    0.37 
   8   7  -3    0.25    0.36 
  -8   7   3    0.42    0.30 
   7  -7  -3   19.77    1.10 
   7  -7  -3   22.01    1.33 
  -7  -7   3   19.66    1.31 
  -7   7   3   19.22    1.07 
  -7   7   3   18.55    1.17 
   7   7  -3   22.39    1.37 
  -6  -7   3    1.32    0.46 
   6  -7  -3    1.44    0.40 
   6  -7  -3    0.44    0.26 
  -6   7   3    1.58    0.43 
   6   7  -3    1.46    0.45 
  -6   7   3    1.76    0.39 
  -5  -7   3    2.86    0.54 
   5  -7  -3    1.86    0.45 
   5  -7  -3    2.16    0.36 
   5   7  -3    3.49    0.56 
  -5   7   3    2.88    0.51 
  -5   7   3    2.18    0.37 
  -4  -7   3    0.16    0.18 
   4  -7  -3    0.22    0.22 
   4  -7  -3    0.02    0.12 
   4   7  -3    0.02    0.19 
  -4   7   3   -0.18    0.11 
  -4   7   3    0.06    0.18 
  -3  -7   3    0.65    0.27 
   3  -7  -3    0.43    0.13 
   3  -7  -3    0.39    0.24 
  -3   7   3    1.02    0.29 
  -3   7   3    0.78    0.15 
   3   7  -3    0.91    0.28 
   2  -7  -3    9.56    0.62 
  -2  -7   3   10.49    0.65 
   2   7  -3    9.79    0.58 
  -2   7   3    9.53    0.21 
  -2   7   3    8.99    0.65 
  -2   7   3    9.43    0.21 
  -1  -7   3    0.29    0.17 
   1  -7  -3    0.42    0.18 
  -1  -7   3    0.55    0.11 
  -1   7   3    1.10    0.29 
   1   7  -3    0.41    0.18 
   1   7  -3    0.50    0.16 
   0  -7  -3    6.97    0.27 
   0  -7   3    6.74    0.45 
   0  -7   3    6.73    0.39 
   0  -7  -3    6.94    0.26 
   0  -7  -3    7.13    0.47 
   0   7  -3    7.41    0.47 
   0   7  -3    6.89    0.45 
   0   7   3    6.50    0.52 
   1  -7   3    5.93    0.44 
  -1  -7  -3    4.01    0.37 
  -1  -7  -3    4.66    0.32 
   1  -7   3    4.59    0.33 
   1   7   3    4.93    0.47 
  -1   7  -3    5.00    0.41 
   1   7   3    4.88    0.33 
  -1   7  -3    5.19    0.35 
   2  -7   3    4.97    0.47 
  -2  -7  -3    6.96    0.46 
  -2  -7  -3    6.62    0.47 
  -2   7  -3    6.39    0.36 
   2   7   3    6.30    0.47 
   2   7   3    6.69    0.46 
  -2   7  -3    5.46    0.47 
   2   7   3    7.28    0.59 
  -3  -7  -3   10.92    0.67 
   3  -7   3    9.54    0.70 
  -3  -7  -3   10.44    0.63 
  -3  -7  -3   11.06    0.74 
   3   7   3   11.39    0.76 
  -3   7  -3   10.60    0.45 
  -3   7  -3   10.53    0.70 
   3   7   3   11.42    0.67 
   3   7   3   10.89    0.68 
   4  -7   3    7.64    0.70 
  -4  -7  -3    6.78    0.55 
  -4  -7  -3    8.86    0.70 
  -4  -7  -3    7.53    0.63 
   4   7   3    7.49    0.67 
   4   7   3    5.80    0.53 
  -4   7  -3    7.05    0.63 
   4   7   3    6.21    0.61 
  -5  -7  -3    0.31    0.25 
   5  -7   3    0.12    0.23 
  -5  -7  -3   -0.07    0.23 
   5   7   3    0.26    0.23 
  -5   7  -3    0.33    0.28 
   5   7   3    0.37    0.30 
   5   7   3   -0.13    0.19 
  -6  -7  -3    4.22    0.67 
   6  -7   3    5.01    0.82 
  -6  -7  -3    4.38    0.73 
   6   7   3    3.33    0.65 
  -6   7  -3    4.67    0.71 
   6   7   3    4.56    0.64 
   7  -7   3    5.55    0.93 
  -7  -7  -3    5.31    0.91 
   7   7   3    4.43    0.79 
   7   7   3    5.50    0.76 
  -7   7  -3    4.46    0.76 
  -8  -7  -3    4.09    0.82 
   8  -7   3    6.94    1.07 
   8   7   3    6.64    1.02 
  -8   7  -3    4.80    0.87 
 -10  -8   3    0.39    0.49 
  -9  -8   3   10.40    1.36 
   9  -8  -3    9.13    1.23 
  -9   8   3    9.02    1.20 
   9   8  -3    9.91    1.30 
  -8  -8   3    5.76    0.95 
   8  -8  -3    5.98    0.81 
   8  -8  -3    7.52    1.05 
  -8   8   3    6.77    0.90 
   8   8  -3    5.60    0.93 
  -8   8   3    7.06    0.72 
   7  -8  -3    0.45    0.27 
  -7  -8   3    0.71    0.44 
   7  -8  -3    1.11    0.47 
  -7   8   3    1.16    0.37 
  -7   8   3    0.87    0.41 
   7   8  -3    0.36    0.30 
   6  -8  -3    2.79    0.47 
   6  -8  -3    3.91    0.67 
  -6  -8   3    2.90    0.63 
  -6   8   3    3.27    0.47 
   6   8  -3    3.61    0.66 
  -6   8   3    4.23    0.66 
   5  -8  -3    0.64    0.35 
   5  -8  -3    0.46    0.21 
  -5  -8   3    1.00    0.39 
   5   8  -3    0.42    0.29 
  -5   8   3    0.72    0.23 
  -5   8   3    0.41    0.29 
   4  -8  -3   26.12    1.23 
   4  -8  -3   26.13    0.85 
  -4  -8   3   25.84    1.26 
  -4   8   3   25.16    1.21 
   4   8  -3   26.74    1.20 
  -4   8   3   25.93    0.85 
   3  -8  -3   11.34    0.75 
  -3  -8   3   11.03    0.76 
   3   8  -3    9.86    0.68 
  -3   8   3   11.11    0.41 
  -3   8   3   11.12    0.74 
  -2  -8   3  169.47    3.75 
   2  -8  -3  166.47    3.71 
   2   8  -3  167.71    3.79 
  -2   8   3  168.31    3.84 
   2   8  -3  174.20    3.62 
  -1  -8   3   36.57    1.27 
  -1  -8   3   36.96    0.90 
   1  -8  -3   38.39    1.28 
   1   8  -3   38.89    1.21 
   1   8  -3   36.83    1.28 
  -1   8   3   34.26    1.34 
   0  -8   3    4.98    0.36 
   0  -8  -3    5.46    0.23 
   0  -8  -3    5.42    0.22 
   0  -8  -3    4.88    0.42 
   0  -8   3    5.20    0.42 
   0   8   3    5.08    0.51 
   0   8  -3    5.13    0.41 
   0   8  -3    4.71    0.41 
  -1  -8  -3   25.95    0.96 
   1  -8   3   24.92    0.95 
  -1  -8  -3   24.77    0.78 
  -1   8  -3   25.66    0.96 
   1   8   3   24.47    1.12 
  -1   8  -3   23.79    0.87 
   1   8   3   25.01    0.78 
  -2  -8  -3   58.41    1.64 
   2  -8   3   57.61    1.74 
  -2   8  -3   59.04    1.71 
   2   8   3   61.48    1.94 
  -2   8  -3   59.50    1.48 
   2   8   3   57.42    1.57 
   3  -8   3    0.21    0.24 
  -3  -8  -3    0.86    0.31 
  -3  -8  -3    1.42    0.31 
   3   8   3    1.46    0.37 
  -3   8  -3    1.51    0.33 
   3   8   3    1.06    0.30 
  -3   8  -3    0.97    0.20 
   3   8   3    0.66    0.24 
  -4  -8  -3    0.14    0.22 
   4  -8   3    0.10    0.19 
  -4  -8  -3    0.25    0.23 
  -4  -8  -3    0.17    0.18 
  -4   8  -3   -0.09    0.18 
   4   8   3    0.09    0.21 
   4   8   3    0.11    0.20 
   4   8   3    0.12    0.22 
  -5  -8  -3    2.79    0.47 
  -5  -8  -3    3.59    0.62 
  -5  -8  -3    3.43    0.60 
   5  -8   3    2.64    0.56 
   5   8   3    2.39    0.50 
  -5   8  -3    2.42    0.50 
   5   8   3    3.18    0.60 
   5   8   3    2.64    0.47 
   6  -8   3    4.65    0.78 
  -6  -8  -3    4.27    0.68 
  -6  -8  -3    4.91    0.65 
  -6  -8  -3    5.00    0.77 
  -6   8  -3    4.80    0.73 
   6   8   3    4.66    0.64 
   6   8   3    5.32    0.80 
  -7  -8  -3    3.94    0.70 
  -7  -8  -3    4.41    0.82 
   7  -8   3    4.08    0.80 
  -7   8  -3    5.01    0.79 
   7   8   3    6.14    0.94 
  -8  -8  -3    0.38    0.35 
   8  -8   3    0.29    0.44 
   8   8   3    0.01    0.39 
  -8   8  -3    0.06    0.39 
   9  -9  -3    0.86    0.54 
  -9  -9   3   -0.10    0.39 
   9   9  -3    0.72    0.54 
  -8  -9   3    1.86    0.60 
   8  -9  -3    1.65    0.63 
  -8   9   3    2.22    0.59 
   8   9  -3    1.27    0.54 
   7  -9  -3    3.52    0.64 
   7  -9  -3    3.97    0.75 
  -7  -9   3    3.13    0.70 
  -7   9   3    3.89    0.56 
  -7   9   3    2.96    0.60 
   7   9  -3    4.08    0.74 
  -6  -9   3   11.12    0.98 
   6  -9  -3   15.01    1.09 
   6  -9  -3   15.53    0.82 
  -6   9   3   10.33    0.88 
   5  -9  -3   21.63    1.24 
  -5  -9   3   23.38    1.28 
   5  -9  -3   21.29    0.88 
  -5   9   3   22.91    0.91 
  -5   9   3   21.38    1.19 
   5   9  -3   22.66    1.22 
   4  -9  -3    1.44    0.40 
  -4  -9   3    1.58    0.42 
   4   9  -3    2.59    0.49 
  -4   9   3    2.75    0.50 
  -4   9   3    2.33    0.29 
   3  -9  -3   17.25    0.96 
  -3  -9   3   16.87    0.97 
   3   9  -3   17.05    0.89 
  -3   9   3   16.60    0.49 
  -3   9   3   16.06    0.96 
  -2  -9   3   56.78    1.81 
   2  -9  -3   57.79    1.79 
   2   9  -3   55.90    1.83 
   2   9  -3   56.11    1.67 
  -2   9   3   55.42    1.87 
  -1  -9   3   20.76    0.96 
  -1  -9   3   19.54    0.61 
   1  -9  -3   20.47    0.93 
   1   9  -3   19.89    0.86 
   1   9  -3   19.67    0.95 
  -1   9   3   19.72    1.02 
   0  -9  -3   60.01    1.72 
   0  -9   3   61.86    1.73 
   0  -9   3   63.02    1.54 
   0  -9  -3   61.63    1.18 
   0  -9  -3   59.91    1.16 
   0   9  -3   59.26    1.73 
   0   9   3   63.87    1.99 
   0   9  -3   60.54    1.66 
   0   9   3   60.56    1.18 
   1  -9   3    3.56    0.36 
  -1  -9  -3    3.60    0.44 
   1   9   3    3.53    0.54 
  -1   9  -3    3.48    0.36 
  -1   9  -3    3.19    0.42 
   1   9   3    2.75    0.26 
   2  -9   3    6.00    0.53 
  -2  -9  -3    7.18    0.52 
  -2   9  -3    6.74    0.55 
   2   9   3    6.17    0.62 
   2   9   3    6.65    0.47 
  -2   9  -3    7.42    0.47 
   3  -9   3   50.13    1.75 
  -3  -9  -3   49.80    1.54 
  -3   9  -3   50.14    1.66 
  -3   9  -3   48.43    1.34 
   3   9   3   51.71    1.62 
   3   9   3   50.76    1.87 
   4  -9   3   21.41    1.18 
  -4  -9  -3   21.89    0.99 
  -4  -9  -3   21.09    1.19 
  -4   9  -3   22.60    1.14 
   4   9   3   21.46    1.01 
   4   9   3   22.07    1.23 
   4   9   3   20.88    1.08 
   5  -9   3    0.73    0.36 
  -5  -9  -3    1.58    0.36 
  -5  -9  -3    1.37    0.44 
  -5  -9  -3    1.62    0.46 
   5   9   3    0.86    0.40 
   5   9   3    1.36    0.41 
  -5   9  -3    1.64    0.45 
   5   9   3    1.35    0.34 
   6  -9   3    0.24    0.35 
  -6  -9  -3    0.31    0.33 
  -6  -9  -3    0.91    0.36 
  -6  -9  -3    0.17    0.27 
  -6   9  -3    0.25    0.30 
   6   9   3    0.34    0.26 
   6   9   3    0.13    0.30 
  -7  -9  -3   11.59    1.07 
  -7  -9  -3   12.43    1.05 
   7  -9   3   14.70    1.24 
   7   9   3   13.11    1.14 
  -7   9  -3   10.13    0.97 
  -8  -9  -3    5.27    0.93 
   8  -9   3    7.25    1.28 
   8   9   3    4.83    0.94 
  -8   9  -3    4.07    0.82 
  -9 -10   3    3.16    0.83 
   9  10  -3    2.17    0.64 
   8 -10  -3    0.37    0.44 
  -8 -10   3   -0.44    0.29 
   8  10  -3    0.45    0.39 
   7 -10  -3   -0.08    0.30 
  -7 -10   3    0.70    0.41 
   7  10  -3    0.20    0.39 
  -7  10   3    0.66    0.41 
   6 -10  -3   -0.18    0.16 
  -6 -10   3   -0.09    0.21 
   6  10  -3   -0.11    0.28 
  -6  10   3   -0.53    0.19 
   5 -10  -3    8.31    0.79 
  -5 -10   3    8.83    0.85 
   5  10  -3    9.67    0.83 
  -5  10   3    9.19    0.80 
  -4 -10   3   11.94    0.91 
   4 -10  -3   10.60    0.84 
   4  10  -3   12.96    0.87 
  -4  10   3   10.63    0.83 
   3 -10  -3    4.61    0.62 
  -3 -10   3    4.94    0.68 
  -3  10   3    4.22    0.63 
   3  10  -3    4.86    0.68 
   3  10  -3    5.52    0.54 
   2 -10  -3    0.23    0.22 
  -2 -10   3    0.40    0.24 
   2  10  -3    0.47    0.22 
   2  10  -3    0.92    0.31 
  -2  10   3    0.72    0.29 
  -1 -10   3   15.59    0.86 
   1 -10  -3   13.39    0.78 
  -1 -10   3   14.59    0.54 
   1  10  -3   15.03    0.77 
  -1  10   3   14.22    0.91 
   1  10  -3   16.10    0.89 
   0 -10   3   46.12    1.49 
   0 -10  -3   43.99    0.91 
   0 -10  -3   45.16    0.96 
   0 -10   3   43.72    1.26 
   0 -10  -3   44.14    1.45 
   0  10   3   44.41    0.91 
   0  10  -3   45.76    1.41 
   0  10   3   45.76    1.70 
   0  10  -3   46.47    1.52 
  -1 -10  -3    4.09    0.43 
   1 -10   3    3.95    0.41 
   1  10   3    3.94    0.30 
   1  10   3    3.61    0.57 
  -1  10  -3    3.81    0.48 
  -1  10  -3    4.21    0.51 
   2 -10   3    0.44    0.23 
  -2 -10  -3    0.30    0.19 
   2  10   3    0.06    0.15 
  -2  10  -3    0.18    0.19 
   2  10   3    0.17    0.21 
  -2  10  -3    0.10    0.15 
  -3 -10  -3    0.93    0.26 
   3 -10   3   -0.02    0.22 
  -3  10  -3    0.79    0.29 
   3  10   3    0.30    0.30 
   3  10   3    0.14    0.22 
  -3  10  -3    0.72    0.22 
  -4 -10  -3    1.67    0.37 
  -4 -10  -3    1.40    0.44 
   4 -10   3    1.47    0.45 
  -4  10  -3    1.99    0.45 
   4  10   3    1.65    0.44 
   4  10   3    2.17    0.51 
   4  10   3    0.56    0.26 
   5 -10   3   11.70    1.00 
  -5 -10  -3   11.83    0.79 
  -5 -10  -3   13.46    1.01 
  -5 -10  -3   13.38    0.94 
   5  10   3   10.85    0.78 
   5  10   3   12.78    0.94 
   5  10   3   12.49    1.00 
  -5  10  -3   12.23    0.90 
  -6 -10  -3    5.99    0.85 
   6 -10   3    5.86    0.92 
  -6 -10  -3    5.93    0.89 
  -6  10  -3    4.29    0.70 
   6  10   3    6.65    0.90 
   7 -10   3    1.08    0.53 
  -7 -10  -3    1.20    0.45 
  -7 -10  -3    1.25    0.50 
  -7  10  -3    0.68    0.41 
   7  10   3    2.18    0.66 
  -8 -10  -3   -0.12    0.34 
  -8  10  -3    0.44    0.45 
   8  10   3    0.70    0.50 
  -9 -11   3    6.03    1.11 
   9  11  -3    5.29    1.01 
   8 -11  -3    0.08    0.47 
  -8 -11   3    0.48    0.42 
   8  11  -3    0.25    0.42 
   7 -11  -3    0.28    0.40 
  -7 -11   3    0.14    0.39 
  -7  11   3    0.46    0.35 
   7  11  -3    1.11    0.50 
   6 -11  -3    3.35    0.72 
  -6 -11   3    4.99    0.83 
   6  11  -3    3.50    0.68 
  -6  11   3    5.09    0.79 
  -5 -11   3   50.26    2.08 
   5 -11  -3   53.79    2.11 
  -5  11   3   49.25    1.96 
   5  11  -3   48.37    1.92 
  -4 -11   3    4.10    0.67 
   4 -11  -3    5.44    0.76 
   4  11  -3    3.39    0.57 
  -4  11   3    5.16    0.73 
  -3 -11   3    8.90    0.78 
   3 -11  -3    7.80    0.71 
   3  11  -3    7.28    0.64 
   3  11  -3    7.16    0.74 
  -3  11   3    8.19    0.75 
  -2 -11   3  134.07    3.38 
   2 -11  -3  130.28    3.26 
   2  11  -3  129.25    3.37 
   2  11  -3  134.30    3.12 
  -2  11   3  127.74    3.40 
  -1 -11   3    6.08    0.36 
  -1 -11   3    5.38    0.56 
   1 -11  -3    4.85    0.50 
   1  11  -3    5.10    0.65 
   1  11  -3    5.35    0.50 
  -1  11   3    5.86    0.61 
   0 -11   3   15.31    0.70 
   0 -11   3   16.33    0.88 
   0 -11  -3   15.09    0.82 
   0  11  -3   15.20    0.77 
   0  11   3   13.28    0.93 
   0  11  -3   16.34    0.89 
  -1 -11  -3    0.33    0.20 
   1 -11   3   -0.02    0.13 
  -1  11  -3    0.18    0.19 
   1  11   3    0.32    0.15 
   1  11   3   -0.09    0.12 
  -1  11  -3    0.03    0.18 
   2 -11   3    8.48    0.66 
  -2 -11  -3    8.84    0.60 
   2  11   3   10.17    0.85 
  -2  11  -3    9.36    0.65 
   2  11   3    8.81    0.55 
  -2  11  -3    7.59    0.57 
  -3 -11  -3   24.76    1.06 
   3 -11   3   26.63    1.27 
  -3  11  -3   24.54    1.13 
   3  11   3   25.34    1.09 
   3  11   3   24.22    1.35 
  -4 -11  -3    7.20    0.59 
   4 -11   3    7.10    0.88 
  -4 -11  -3    6.75    0.89 
   4  11   3    7.49    0.97 
  -4  11  -3    7.52    0.67 
   4  11   3    8.22    0.69 
  -5 -11  -3    4.41    0.68 
   5 -11   3    3.76    0.71 
  -5 -11  -3    4.07    0.72 
  -5  11  -3    5.04    0.71 
   5  11   3    3.93    0.65 
   5  11   3    4.33    0.78 
  -6 -11  -3    0.57    0.40 
   6 -11   3    0.33    0.40 
  -6 -11  -3    0.70    0.41 
  -6  11  -3    1.53    0.50 
   6  11   3    1.42    0.46 
  -7 -11  -3    0.01    0.31 
   7 -11   3   -0.14    0.38 
  -7 -11  -3    0.36    0.42 
  -7  11  -3   -0.60    0.25 
   7  11   3   -0.12    0.42 
  -8 -11  -3    1.35    0.56 
  -8  11  -3    1.06    0.56 
   8  11   3    1.28    0.64 
  -8 -12   3    3.42    0.86 
   8 -12  -3    0.77    0.57 
   8  12  -3    2.58    0.73 
  -7 -12   3    6.78    1.05 
   7 -12  -3    6.13    0.98 
   7  12  -3    6.46    0.98 
  -7  12   3    7.87    0.84 
   6 -12  -3    1.96    0.56 
  -6 -12   3    0.41    0.35 
   6  12  -3    2.07    0.54 
  -6  12   3    0.74    0.36 
   5 -12  -3    1.10    0.47 
  -5 -12   3    1.14    0.48 
  -5  12   3    0.72    0.37 
   5  12  -3    1.07    0.43 
   4 -12  -3    6.99    0.74 
  -4 -12   3    6.85    0.90 
  -4  12   3    5.13    0.77 
   4  12  -3    6.14    0.77 
   3 -12  -3   10.47    0.84 
  -3 -12   3    7.02    0.74 
   3  12  -3   10.33    0.88 
  -3  12   3    9.72    0.81 
   3  12  -3   10.60    0.77 
   2 -12  -3   15.37    0.94 
  -2 -12   3   15.71    1.01 
  -2  12   3   16.06    1.05 
   2  12  -3   13.92    0.97 
   2  12  -3   14.15    0.83 
   1 -12  -3   16.31    0.92 
  -1 -12   3   15.40    0.96 
   1  12  -3   16.47    0.86 
   1  12  -3   16.86    1.00 
  -1  12   3   16.64    1.08 
   0 -12   3    1.61    0.30 
   0 -12   3    2.25    0.44 
   0 -12  -3    1.07    0.29 
   0  12  -3    1.94    0.43 
   0  12  -3    1.59    0.33 
   0  12   3    2.02    0.50 
   1 -12   3    1.49    0.33 
  -1 -12  -3    1.51    0.35 
   1  12   3    1.50    0.43 
  -1  12  -3    0.78    0.28 
  -1  12  -3    0.51    0.22 
  -2 -12  -3    1.83    0.36 
   2 -12   3    1.74    0.38 
  -2  12  -3    2.26    0.41 
  -2  12  -3    1.60    0.37 
   2  12   3    1.31    0.43 
   3  12   3    1.14    0.42 
  -4 -12  -3   -0.17    0.25 
   4 -12   3    0.01    0.26 
   4  12   3   -0.16    0.16 
   4  12   3    0.07    0.22 
  -4  12  -3    0.24    0.27 
   5 -12   3    8.08    1.02 
  -5 -12  -3    6.85    0.95 
  -5 -12  -3    7.92    0.75 
  -5  12  -3    7.59    0.74 
   5  12   3    8.78    0.93 
   5  12   3    8.68    0.80 
  -6 -12  -3    2.93    0.63 
  -6 -12  -3    3.75    0.79 
   6 -12   3    2.40    0.68 
  -6  12  -3    2.88    0.59 
   6  12   3    2.54    0.59 
  -7 -12  -3    0.21    0.35 
  -7 -12  -3    0.57    0.48 
   7 -12   3    0.41    0.46 
  -7  12  -3   -0.11    0.32 
   7  12   3   -0.16    0.40 
  -8 -12  -3    1.89    0.74 
  -8  12  -3    1.61    0.67 
   8  12   3    1.04    0.70 
  -8 -13   3    0.12    0.49 
   8 -13  -3    0.33    0.48 
   8  13  -3    0.57    0.46 
  -7 -13   3    8.05    1.18 
   7 -13  -3    9.38    1.24 
  -7  13   3    9.04    0.92 
   7  13  -3   10.02    1.04 
   6 -13  -3   29.20    1.70 
  -6 -13   3   32.32    1.81 
   6  13  -3   32.38    1.69 
  -6  13   3   27.87    1.57 
  -5 -13   3    4.75    0.81 
   5 -13  -3    4.26    0.74 
  -5  13   3    3.82    0.69 
   5  13  -3    3.95    0.68 
  -4 -13   3    4.40    0.75 
   4 -13  -3    4.83    0.77 
   4  13  -3    4.12    0.65 
  -4  13   3    6.29    0.87 
  -3 -13   3    0.01    0.27 
   3 -13  -3    0.16    0.27 
   3  13  -3   -0.10    0.24 
   3  13  -3   -0.10    0.23 
  -3  13   3   -0.10    0.23 
  -2 -13   3    7.76    0.76 
   2 -13  -3    7.98    0.70 
   2  13  -3    7.37    0.64 
   2  13  -3    6.93    0.73 
  -2  13   3    7.70    0.79 
   1 -13  -3    9.69    0.73 
  -1 -13   3    7.63    0.73 
  -1  13   3    8.31    0.78 
   1  13  -3    9.22    0.79 
   1  13  -3    7.52    0.60 
   0 -13   3   25.70    1.00 
   0 -13   3   28.12    1.29 
   0 -13  -3   28.74    1.22 
   0  13  -3   27.17    1.30 
   0  13   3   29.48    1.49 
   0  13  -3   27.23    1.12 
  -1 -13  -3    4.86    0.51 
   1 -13   3    4.71    0.58 
  -1  13  -3    4.78    0.49 
   1  13   3    3.80    0.66 
  -1  13  -3    4.41    0.61 
  -2 -13  -3    1.30    0.35 
   2 -13   3    1.12    0.34 
  -2  13  -3    1.49    0.38 
  -2  13  -3    1.04    0.32 
   2  13   3    1.48    0.47 
  -3 -13  -3    9.24    0.90 
   3 -13   3    8.89    0.78 
   3  13   3    8.96    0.92 
  -3  13  -3    8.34    0.69 
  -4 -13  -3    0.44    0.39 
   4 -13   3    0.91    0.40 
  -4  13  -3    0.83    0.36 
   4  13   3    0.26    0.29 
  -5 -13  -3    1.19    0.49 
   5 -13   3    0.32    0.34 
   5  13   3   -0.19    0.31 
  -5  13  -3    0.38    0.30 
   6 -13   3    0.60    0.43 
  -6 -13  -3    0.60    0.48 
  -6  13  -3    0.87    0.44 
   6  13   3   -0.04    0.43 
  -7 -13  -3    0.44    0.44 
   7 -13   3    0.80    0.86 
   8  14  -3   -0.19    0.37 
   7 -14  -3    3.59    0.79 
  -7 -14   3    6.27    1.07 
   7  14  -3    4.24    0.85 
   6 -14  -3   -0.10    0.35 
  -6 -14   3    0.75    0.44 
   6  14  -3   -0.09    0.35 
  -6  14   3    0.16    0.36 
  -5 -14   3    0.30    0.34 
   5 -14  -3    0.02    0.31 
  -5  14   3   -0.32    0.21 
   5  14  -3    0.15    0.27 
   4 -14  -3    3.58    0.68 
  -4 -14   3    4.45    0.80 
   4  14  -3    3.53    0.63 
  -4  14   3    5.24    0.84 
  -3 -14   3    0.17    0.24 
   3 -14  -3   -0.25    0.21 
   3  14  -3    0.24    0.31 
  -3  14   3    0.31    0.29 
   3  14  -3   -0.20    0.19 
   2 -14  -3    4.59    0.68 
  -2 -14   3    4.03    0.68 
   2  14  -3    2.99    0.63 
  -2  14   3    3.65    0.67 
   2  14  -3    4.06    0.58 
   1 -14  -3    8.71    0.74 
  -1 -14   3    8.29    0.79 
   1  14  -3    8.51    0.79 
  -1  14   3    8.02    0.84 
   1  14  -3    8.62    0.67 
   0 -14  -3   14.45    0.90 
   0 -14   3   16.56    1.02 
   0  14   3   14.93    1.09 
   0  14  -3   14.89    1.00 
   0  14  -3   14.06    0.82 
   1 -14   3   38.09    1.54 
  -1 -14  -3   35.63    1.39 
   1 -14   3   36.09    1.37 
  -1  14  -3   34.24    1.32 
  -1  14  -3   35.90    1.52 
   1  14   3   31.64    1.66 
  -2 -14  -3   22.53    1.20 
   2 -14   3   18.36    1.04 
   2  14   3   18.67    1.30 
  -2  14  -3   19.30    1.05 
  -2  14  -3   21.29    1.03 
  -3 -14  -3    1.35    0.54 
   3 -14   3    3.02    0.57 
  -3  14  -3    2.62    0.49 
   3  14   3    2.80    0.67 
   4 -14   3    2.26    0.56 
  -4 -14  -3    2.15    0.62 
   4  14   3    3.96    0.80 
  -4  14  -3    1.86    0.43 
   5 -14   3   13.78    1.15 
  -5 -14  -3   16.13    1.31 
   5  14   3   13.48    1.23 
  -6 -14  -3    2.34    0.66 
   6 -14   3    1.18    0.56 
   6  14   3    0.94    0.57 
  -7 -14  -3    0.91    0.54 
   8  15  -3    0.58    0.57 
   7 -15  -3    3.11    0.78 
  -7 -15   3    2.20    0.70 
   7  15  -3    3.19    0.78 
  -6 -15   3    3.38    0.79 
   6 -15  -3    4.74    0.91 
  -6  15   3    4.93    0.83 
   6  15  -3    3.51    0.79 
   5 -15  -3    0.59    0.44 
  -5 -15   3    0.25    0.36 
   5  15  -3    0.41    0.32 
  -5  15   3    0.39    0.39 
  -4 -15   3    0.40    0.41 
   4 -15  -3    1.15    0.46 
   4  15  -3    1.18    0.43 
  -4  15   3    0.41    0.37 
  -3 -15   3    0.25    0.32 
   3 -15  -3    0.85    0.38 
   3  15  -3    0.50    0.37 
   3  15  -3    0.83    0.33 
  -3  15   3    0.33    0.32 
  -2 -15   3    1.07    0.44 
   2 -15  -3    1.02    0.39 
   2  15  -3    0.85    0.31 
   2  15  -3    0.07    0.32 
  -2  15   3    0.69    0.40 
   1 -15  -3    1.76    0.43 
  -1 -15   3    2.65    0.59 
   1  15  -3    1.72    0.49 
  -1  15   3    1.19    0.46 
   1  15  -3    1.85    0.39 
   0 -15  -3    0.50    0.27 
   0 -15   3    0.45    0.29 
   0  15  -3   -0.15    0.21 
   0  15  -3    0.26    0.21 
   0  15   3    0.76    0.40 
  -1 -15  -3    0.14    0.22 
   1 -15   3    0.38    0.30 
  -1  15  -3    0.07    0.20 
  -1  15  -3   -0.20    0.22 
   1  15   3    0.01    0.28 
   2 -15   3    0.81    0.36 
   2  15   3    0.75    0.45 
  -2  15  -3    0.92    0.30 
   3 -15   3    4.23    0.68 
  -3 -15  -3    3.39    0.76 
   3  15   3    3.27    0.75 
   4 -15   3    3.00    0.64 
  -4 -15  -3    3.21    0.76 
   4  15   3    2.86    0.72 
  -5 -15  -3    1.36    0.57 
   5 -15   3    0.72    0.44 
   5  15   3    0.69    0.48 
  -6 -15  -3    8.57    1.23 
   6 -15   3    7.40    1.10 
   6  15   3    6.31    1.10 
   7  16  -3    0.92    0.56 
   6 -16  -3    3.24    0.79 
  -6 -16   3    4.62    0.91 
   6  16  -3    2.92    0.68 
  -6  16   3    3.60    0.77 
   5 -16  -3    2.34    0.65 
  -5 -16   3    1.97    0.62 
   5  16  -3    2.37    0.59 
  -5  16   3    2.39    0.64 
  -4 -16   3   27.49    1.68 
   4 -16  -3   29.15    1.62 
  -4  16   3   28.58    1.66 
   4  16  -3   27.69    1.45 
  -3 -16   3    3.25    0.70 
   3 -16  -3    2.70    0.60 
   3  16  -3    2.51    0.65 
   3  16  -3    3.41    0.61 
  -3  16   3    3.45    0.73 
   2 -16  -3   12.90    0.97 
  -2 -16   3   14.43    1.13 
   2  16  -3   13.52    1.12 
   2  16  -3   12.17    0.86 
  -2  16   3   15.39    1.17 
  -1 -16   3    0.06    0.32 
   1 -16  -3    0.34    0.28 
   1  16  -3    0.02    0.26 
  -1  16   3    0.19    0.33 
   1  16  -3    0.30    0.26 
   0 -16   3    4.48    0.75 
   0 -16  -3    5.36    0.70 
   0  16  -3    4.88    0.77 
   0  16   3    5.09    0.86 
   1 -16   3   26.06    1.37 
  -1  16  -3   24.95    1.37 
   1  16   3   26.99    1.64 
   2  16   3    0.22    0.40 
  -3 -16  -3    0.73    0.50 
   3 -16   3    0.28    0.31 
   3  16   3    1.08    0.52 
  -4 -16  -3    8.82    1.22 
   4 -16   3   10.30    0.96 
   4  16   3    7.64    1.13 
   5 -16   3    6.85    1.06 
  -5 -16  -3    4.88    0.95 
   5  16   3    5.50    1.04 
  -6 -17   3    4.56    1.06 
   6 -17  -3    7.25    1.13 
  -6  17   3    7.52    1.34 
  -5 -17   3    0.37    0.35 
   5 -17  -3    0.47    0.43 
  -5  17   3   -0.19    0.33 
   4 -17  -3    0.36    0.37 
  -4 -17   3    0.48    0.40 
  -4  17   3   -0.09    0.36 
  -3 -17   3    0.22    0.34 
   3 -17  -3    0.13    0.31 
  -3  17   3   -0.28    0.28 
   3  17  -3    0.46    0.40 
  -2 -17   3    0.13    0.34 
   2 -17  -3    0.32    0.36 
  -2  17   3    0.20    0.35 
   2  17  -3    0.38    0.38 
  -1 -17   3    0.18    0.31 
   1 -17  -3   -0.10    0.28 
   1  17  -3    0.18    0.32 
  -1  17   3   -0.03    0.31 
   0 -17   3    5.49    0.82 
   0  17   3    4.08    0.81 
   0  17  -3    3.01    0.65 
   1 -17   3    0.22    0.29 
  -1  17  -3    0.43    0.34 
   1  17   3    0.44    0.39 
   2  17   3    0.09    0.40 
  -3 -17  -3    0.31    0.37 
   3  17   3    0.51    0.47 
   4 -17   3    0.99    0.46 
  -4 -17  -3    0.54    0.53 
   4  17   3    1.26    0.61 
   5 -17   3    0.37    0.48 
   5 -18  -3    1.15    0.55 
  -5 -18   3    2.02    0.66 
  -5  18   3    1.88    0.64 
  -4 -18   3    4.43    0.91 
   4 -18  -3    4.72    0.87 
  -4  18   3    5.43    0.97 
   3 -18  -3    0.86    0.45 
  -3 -18   3    0.86    0.49 
   3  18  -3    0.76    0.51 
  -3  18   3    1.65    0.59 
  -2 -18   3    1.10    0.52 
   2 -18  -3    1.50    0.49 
   2  18  -3    0.38    0.39 
  -2  18   3    1.55    0.59 
  -1 -18   3    0.38    0.35 
  -1  18   3    0.49    0.38 
   1  18  -3    0.14    0.38 
   0 -18   3    7.44    0.97 
   0  18  -3    6.32    0.93 
   0  18   3    7.98    1.14 
   1 -18   3    7.86    1.05 
   1  18   3   13.33    1.25 
   2  18   3    4.70    0.95 
  -3 -18  -3    1.00    0.57 
   3  18   3    1.29    0.59 
   5 -19  -3    1.09    0.55 
  -5  19   3    1.80    0.66 
  -4 -19   3    0.17    0.45 
   4 -19  -3    0.08    0.38 
  -4  19   3    0.06    0.36 
   3 -19  -3    0.93    0.47 
  -3 -19   3    1.37    0.58 
   3  19  -3    1.16    0.59 
  -3  19   3    2.54    0.71 
  -2 -19   3   -0.03    0.34 
  -2  19   3   -0.35    0.30 
   2  19  -3   -0.28    0.33 
  -1 -19   3    5.73    0.95 
   1  19  -3    3.87    0.80 
  -1  19   3    3.66    0.83 
   0 -19   3    4.11    0.81 
   0  19  -3    4.02    0.75 
   0  19   3    2.92    0.75 
   1  19   3   -0.09    0.37 
   2  19   3    0.10    0.44 
   4 -20  -3    1.78    0.71 
  -4  20   3    2.20    0.73 
  -3 -20   3    1.43    0.65 
   3  20  -3    0.54    0.50 
  -3  20   3    1.71    0.70 
  -2 -20   3    0.38    0.42 
  -2  20   3    0.61    0.46 
   2  20  -3   -0.22    0.35 
  -1 -20   3    1.06    0.55 
   1  20  -3    1.01    0.50 
  -1  20   3    1.73    0.68 
   0 -20   3    3.27    0.78 
   0  20  -3    4.54    0.88 
   0  20   3    2.50    0.76 
   1  20   3    0.25    0.48 
  -2 -21   3    8.14    1.42 
   2  21  -3    8.16    1.46 
  -1 -21   3    9.32    1.25 
   1  21  -3    6.70    1.09 
 -10   0   4    3.08    0.76 
  10   0  -4    2.24    0.69 
  10   0  -4    2.92    0.79 
  -9   0   4   10.73    1.04 
   9   0  -4   10.23    0.88 
   9   0  -4   11.65    1.09 
   8   0  -4    1.73    0.45 
   8   0  -4    0.73    0.36 
  -8   0   4    1.44    0.48 
   7   0  -4   -0.29    0.20 
  -7   0   4    0.09    0.29 
   7   0  -4   -0.08    0.21 
   6   0  -4    3.43    0.48 
  -6   0   4    2.68    0.55 
   6   0  -4    3.31    0.55 
  -5   0   4    1.03    0.33 
   5   0  -4    0.80    0.32 
   5   0  -4    0.84    0.28 
   4   0  -4    6.30    0.45 
   4   0  -4    6.38    0.49 
  -4   0   4    6.23    0.55 
  -3   0   4    4.94    0.44 
   3   0  -4    4.77    0.35 
   3   0  -4    4.47    0.37 
   2   0  -4  127.64    2.57 
   2   0  -4  127.74    2.59 
  -2   0   4  126.90    2.74 
   1   0  -4  447.01    7.66 
  -1   0   4  443.00    7.71 
   1   0  -4  430.31    7.60 
   0   0   4   43.94    1.21 
   0   0   4   45.81    1.10 
   0   0  -4   43.77    1.16 
   0   0  -4   44.32    1.20 
   1   0   4  207.59    3.70 
  -1   0  -4  208.49    4.05 
   1   0   4  206.88    4.09 
  -1   0  -4  213.30    3.72 
  -2   0  -4   44.42    0.99 
  -2   0  -4   42.49    0.97 
   2   0   4   44.12    0.98 
   2   0   4   38.93    1.32 
  -2   0  -4   43.43    1.35 
  -3   0  -4   47.01    1.10 
  -3   0  -4   48.77    1.56 
   3   0   4   46.86    1.55 
   4   0   4    1.75    0.37 
  -4   0  -4    1.54    0.23 
   4   0   4    1.38    0.34 
   5   0   4   11.47    0.86 
  -5   0  -4   11.04    0.85 
   5   0   4   11.93    0.89 
   6   0   4    6.66    0.86 
  -6   0  -4    7.25    0.93 
   6   0   4    7.15    0.93 
   7   0   4   28.07    1.54 
   7   0   4   26.92    1.55 
  -7   0  -4   28.37    1.58 
   8   0   4    5.75    0.90 
   8   0   4    4.54    0.86 
  -8   0  -4    4.78    0.86 
 -10  -1   4    0.34    0.44 
  10  -1  -4   -0.26    0.26 
  10  -1  -4   -0.23    0.32 
  10   1  -4   -0.39    0.36 
 -10   1   4    0.26    0.38 
   9  -1  -4    1.48    0.46 
  -9  -1   4    0.73    0.45 
   9  -1  -4    0.50    0.41 
   9   1  -4    0.95    0.37 
  -9   1   4    1.25    0.51 
   9   1  -4    0.10    0.35 
  -8  -1   4    1.36    0.48 
   8  -1  -4    1.06    0.37 
   8  -1  -4    1.10    0.42 
  -8   1   4    1.10    0.46 
   8   1  -4    1.26    0.44 
   8   1  -4    1.86    0.43 
   7  -1  -4    0.16    0.23 
  -7  -1   4   -0.13    0.26 
   7  -1  -4   -0.19    0.17 
   7   1  -4    0.48    0.29 
   7   1  -4    0.02    0.24 
  -7   1   4    0.09    0.27 
  -6  -1   4   54.04    1.96 
   6  -1  -4   52.61    1.76 
   6  -1  -4   57.49    1.90 
   6   1  -4   54.11    1.91 
   6   1  -4   54.68    1.68 
  -6   1   4   52.46    1.94 
   5  -1  -4   60.36    1.83 
  -5  -1   4   57.69    1.93 
   5  -1  -4   60.96    1.78 
   5   1  -4   59.35    1.66 
   5   1  -4   56.00    1.82 
  -5   1   4   60.95    1.96 
   4  -1  -4    1.60    0.30 
  -4  -1   4    1.53    0.33 
   4  -1  -4    2.54    0.36 
  -4   1   4    2.03    0.39 
   4   1  -4    2.10    0.30 
   4   1  -4    1.42    0.31 
   3  -1  -4    1.11    0.23 
   3  -1  -4    0.92    0.21 
  -3  -1   4    0.45    0.21 
   3   1  -4    1.27    0.25 
  -3   1   4    1.21    0.27 
   3   1  -4    0.91    0.20 
   2  -1  -4    0.50    0.15 
   2  -1  -4    0.11    0.13 
  -2  -1   4    0.36    0.17 
   2   1  -4    0.42    0.12 
   2   1  -4    0.29    0.15 
  -2   1   4    0.26    0.15 
  -1  -1   4   17.98    0.67 
  -1  -1   4   19.69    0.67 
   1  -1  -4   18.71    0.62 
   1  -1  -4   17.85    0.67 
   1   1  -4   18.86    0.67 
   1   1  -4   19.47    0.65 
  -1   1   4   19.05    0.72 
   0  -1  -4   20.80    0.75 
   0  -1   4   21.60    0.76 
   0  -1  -4   22.44    0.72 
   0  -1   4   21.94    0.64 
   0   1   4   20.81    0.77 
   0   1   4   21.47    0.72 
   0   1  -4   23.19    0.78 
  -1  -1  -4   22.67    0.82 
   1  -1   4   23.87    0.87 
   1  -1   4   23.12    0.56 
   1   1   4   23.11    0.71 
   1   1   4   22.47    0.86 
  -1   1  -4   22.36    0.84 
  -1   1  -4   24.14    0.57 
  -2  -1  -4    6.40    0.47 
   2  -1   4    6.70    0.49 
  -2   1  -4    6.36    0.49 
  -2   1  -4    6.67    0.22 
   2   1   4    6.93    0.50 
  -2   1  -4    6.90    0.22 
   2   1   4    7.32    0.37 
  -3  -1  -4    0.27    0.21 
  -3  -1  -4    0.27    0.12 
   3  -1   4   -0.11    0.15 
  -3   1  -4    0.22    0.08 
  -3   1  -4    0.25    0.20 
  -3   1  -4    0.28    0.08 
   3   1   4   -0.02    0.11 
   3   1   4    0.28    0.13 
  -4  -1  -4    0.02    0.10 
   4  -1   4    0.22    0.19 
  -4  -1  -4    0.00    0.22 
   4   1   4   -0.13    0.14 
  -4   1  -4   -0.05    0.08 
   4   1   4   -0.11    0.17 
  -4   1  -4    0.06    0.22 
   5  -1   4    1.70    0.44 
  -5  -1  -4    1.10    0.38 
  -5   1  -4    1.54    0.43 
   5   1   4    1.19    0.39 
   5   1   4    1.88    0.47 
   6  -1   4    0.00    0.27 
  -6  -1  -4   -0.09    0.28 
  -6   1  -4    0.74    0.39 
   6   1   4    0.28    0.32 
   6   1   4    0.68    0.30 
   7  -1   4    2.25    0.54 
  -7  -1  -4    3.90    0.72 
   7   1   4    2.50    0.61 
  -7   1  -4    1.89    0.57 
   7   1   4    1.62    0.56 
  -8  -1  -4    3.13    0.75 
   8  -1   4    3.33    0.74 
  -8   1  -4    3.36    0.77 
   8   1   4    2.10    0.60 
   8   1   4    3.48    0.79 
   9   1   4    0.55    0.48 
  11  -2  -4    0.54    0.50 
 -11  -2   4    0.87    0.61 
 -10  -2   4   -0.02    0.37 
  10  -2  -4   -0.11    0.34 
  10  -2  -4    0.32    0.42 
  10   2  -4    0.02    0.41 
 -10   2   4   -0.22    0.35 
  -9  -2   4    4.62    0.86 
   9  -2  -4    3.61    0.73 
   9  -2  -4    3.87    0.71 
  -9   2   4    5.47    0.90 
   9   2  -4    5.59    0.93 
  -8  -2   4    5.02    0.84 
   8  -2  -4    3.90    0.71 
   8  -2  -4    3.24    0.62 
   8   2  -4    4.74    0.64 
   8   2  -4    4.20    0.77 
  -8   2   4    4.17    0.72 
   7  -2  -4   20.60    1.18 
  -7  -2   4   19.72    1.24 
   7  -2  -4   20.92    1.14 
  -7   2   4   18.73    1.18 
   7   2  -4   19.95    1.00 
   7   2  -4   20.20    1.22 
   6  -2  -4   26.83    1.23 
  -6  -2   4   28.75    1.39 
   6  -2  -4   27.96    1.25 
   6   2  -4   27.65    1.09 
  -6   2   4   28.80    1.37 
   6   2  -4   28.47    1.35 
   5  -2  -4    5.47    0.51 
  -5  -2   4    6.37    0.62 
   5  -2  -4    6.53    0.56 
  -5   2   4    5.52    0.68 
   5   2  -4    6.03    0.45 
   5   2  -4    5.87    0.57 
   4  -2  -4   30.57    1.12 
  -4  -2   4   27.82    1.19 
   4  -2  -4   30.50    1.07 
   4   2  -4   30.86    0.96 
   4   2  -4   29.14    1.14 
  -4   2   4   32.28    1.25 
  -3  -2   4  130.60    3.05 
   3  -2  -4  134.82    2.81 
   3  -2  -4  138.90    2.96 
   3   2  -4  142.31    2.72 
  -3   2   4  138.92    3.12 
   3   2  -4  143.43    3.00 
  -2  -2   4   74.63    1.87 
   2  -2  -4   77.45    1.66 
   2  -2  -4   78.68    1.84 
   2   2  -4   77.89    1.63 
  -2   2   4   74.72    1.92 
   2   2  -4   79.14    1.83 
   1  -2  -4   12.18    0.45 
  -1  -2   4   12.34    0.53 
  -1  -2   4   13.01    0.50 
   1  -2  -4   10.89    0.54 
   1   2  -4   11.58    0.47 
  -1   2   4   12.45    0.60 
   1   2  -4   13.05    0.56 
   0  -2   4   57.63    1.42 
   0  -2  -4   56.43    1.47 
   0  -2  -4   58.55    1.35 
   0  -2   4   57.36    1.26 
   0   2  -4   58.60    1.47 
   0   2   4   57.79    1.44 
   0   2   4   57.59    1.50 
   0   2  -4   59.28    1.25 
  -1  -2  -4   13.26    0.64 
   1  -2   4   13.31    0.32 
  -1  -2  -4   13.22    0.59 
   1  -2   4   12.62    0.62 
   1   2   4   11.46    0.53 
  -1   2  -4   12.72    0.31 
   1   2   4   13.45    0.65 
  -1   2  -4   13.01    0.64 
   2  -2   4   27.26    1.04 
  -2  -2  -4   27.56    1.00 
   2   2   4   25.83    1.02 
  -2   2  -4   27.10    1.04 
   2   2   4   28.20    0.88 
   3  -2   4    0.39    0.20 
  -3  -2  -4    0.03    0.17 
  -3  -2  -4    0.27    0.14 
   3   2   4    0.16    0.15 
   3   2   4    0.44    0.21 
  -3   2  -4    0.30    0.20 
   3   2   4    0.57    0.18 
  -4  -2  -4   18.63    1.00 
   4  -2   4   18.47    1.00 
  -4  -2  -4   18.25    0.77 
  -4   2  -4   17.95    0.98 
   4   2   4   18.62    1.01 
   4   2   4   18.73    0.97 
   5  -2   4    4.35    0.65 
  -5  -2  -4    4.74    0.69 
  -5  -2  -4    5.03    0.44 
  -5   2  -4    4.70    0.68 
   5   2   4    5.41    0.71 
   5   2   4    4.16    0.64 
   6  -2   4   16.00    1.10 
  -6  -2  -4   12.52    0.97 
  -6   2  -4   15.53    1.09 
   6   2   4   14.32    1.01 
   6   2   4   15.84    1.11 
  -7  -2  -4   11.91    1.02 
   7  -2   4   10.15    0.97 
   7   2   4    9.21    0.90 
   7   2   4   10.27    0.96 
  -7   2  -4   11.23    1.02 
  -8  -2  -4    1.94    0.60 
   8  -2   4    1.01    0.52 
   8   2   4    0.99    0.49 
   8   2   4    2.20    0.61 
  -8   2  -4    1.81    0.60 
   9   2   4   -0.36    0.34 
  11  -3  -4    2.25    0.78 
 -11  -3   4    2.65    0.81 
 -10  -3   4    1.87    0.66 
  10  -3  -4    0.93    0.56 
  10  -3  -4    0.61    0.41 
 -10   3   4    0.49    0.40 
  10   3  -4    0.49    0.43 
   9  -3  -4   13.05    1.09 
  -9  -3   4   11.98    1.14 
   9  -3  -4   13.88    1.12 
   9   3  -4   14.68    1.25 
  -9   3   4   14.02    1.16 
  -8  -3   4    0.07    0.29 
   8  -3  -4   -0.31    0.23 
   8  -3  -4    0.12    0.30 
   8   3  -4    0.49    0.25 
   8   3  -4   -0.34    0.27 
  -8   3   4    0.22    0.33 
  -7  -3   4    3.25    0.64 
   7  -3  -4    3.28    0.57 
   7  -3  -4    2.10    0.49 
   7   3  -4    2.25    0.55 
  -7   3   4    2.54    0.55 
   7   3  -4    2.17    0.40 
  -6  -3   4   85.35    2.65 
   6  -3  -4   86.75    2.43 
   6  -3  -4   84.23    2.48 
  -6   3   4   82.12    2.56 
   6   3  -4   88.63    2.17 
   6   3  -4   86.25    2.59 
   5  -3  -4    4.76    0.50 
  -5  -3   4    5.67    0.57 
   5  -3  -4    6.54    0.53 
   5   3  -4    6.71    0.44 
  -5   3   4    6.55    0.60 
   5   3  -4    5.90    0.55 
  -4  -3   4   30.21    1.24 
   4  -3  -4   29.12    1.03 
   4  -3  -4   29.18    1.13 
  -4   3   4   31.22    1.25 
   4   3  -4   27.06    1.11 
   4   3  -4   29.25    0.88 
   3  -3  -4   65.04    1.74 
   3  -3  -4   63.74    1.53 
  -3  -3   4   62.97    1.81 
   3   3  -4   65.57    1.42 
   3   3  -4   62.79    1.72 
  -3   3   4   63.00    1.83 
   2  -3  -4   46.93    1.37 
  -2  -3   4   49.33    1.41 
   2  -3  -4   50.49    1.15 
   2   3  -4   50.50    1.12 
   2   3  -4   50.63    1.37 
  -2   3   4   48.24    1.47 
   1  -3  -4   55.48    1.21 
  -1  -3   4   58.41    1.31 
  -1  -3   4   56.67    1.40 
   1  -3  -4   56.23    1.47 
  -1   3   4   55.39    1.52 
   1   3  -4   56.41    1.44 
   1   3  -4   56.26    1.28 
   0  -3   4  117.27    2.42 
   0  -3  -4  117.70    2.31 
   0  -3  -4  116.84    2.52 
   0  -3   4  115.09    2.24 
   0   3   4  113.71    2.53 
   0   3   4  121.61    2.56 
   0   3  -4  115.64    2.50 
   1  -3   4    5.06    0.17 
  -1  -3  -4    5.19    0.41 
  -1  -3  -4    5.57    0.37 
   1  -3   4    5.52    0.17 
   1  -3   4    5.17    0.41 
   1   3   4    5.65    0.44 
   1   3   4    6.04    0.41 
  -1   3  -4    6.40    0.46 
   2  -3   4    1.68    0.33 
  -2  -3  -4    2.15    0.33 
   2   3   4    2.02    0.34 
   2   3   4    1.38    0.28 
  -2   3  -4    1.56    0.32 
   2   3   4    1.77    0.29 
   3  -3   4   23.01    1.04 
  -3  -3  -4   21.15    0.98 
  -3  -3  -4   21.80    0.87 
   3   3   4   23.71    1.03 
   3   3   4   25.48    0.93 
  -3   3  -4   22.24    1.02 
   3   3   4   23.07    1.01 
  -4  -3  -4    7.83    0.54 
  -4  -3  -4    8.83    0.69 
   4  -3   4    8.02    0.68 
  -4   3  -4    7.46    0.66 
   4   3   4    7.51    0.66 
   4   3   4    9.16    0.68 
  -5  -3  -4   20.31    1.14 
   5  -3   4   17.14    1.06 
  -5  -3  -4   18.20    0.87 
   5   3   4   15.53    1.03 
  -5   3  -4   17.58    1.08 
   5   3   4   15.28    0.96 
  -6  -3  -4    0.10    0.28 
   6  -3   4    0.09    0.29 
  -6   3  -4   -0.05    0.27 
   6   3   4    0.09    0.30 
   6   3   4    0.11    0.28 
   7  -3   4    1.60    0.48 
  -7  -3  -4    1.95    0.63 
  -7   3  -4    2.29    0.61 
   7   3   4    1.83    0.52 
   7   3   4    1.83    0.59 
   8  -3   4    1.54    0.58 
  -8  -3  -4    0.62    0.40 
  -8   3  -4    0.95    0.43 
   8   3   4    0.09    0.40 
   8   3   4    0.99    0.49 
   9   3   4    0.12    0.39 
  10  -4  -4    0.11    0.34 
  10  -4  -4    0.37    0.39 
 -10  -4   4   -0.38    0.36 
 -10   4   4    0.66    0.52 
  10   4  -4   -0.19    0.40 
 -10   4   4    0.19    0.36 
  -9  -4   4    1.01    0.49 
   9  -4  -4    1.37    0.51 
   9  -4  -4    0.59    0.40 
  -9   4   4    0.49    0.43 
   9   4  -4    0.28    0.42 
   8  -4  -4   18.00    1.16 
   8  -4  -4   18.95    1.24 
  -8  -4   4   18.57    1.31 
  -8   4   4   20.59    1.31 
   8   4  -4   17.83    1.28 
   7  -4  -4   17.64    1.06 
  -7  -4   4   19.45    1.25 
   7  -4  -4   19.09    1.15 
   7   4  -4   18.95    1.22 
   7   4  -4   17.66    0.87 
  -7   4   4   19.08    1.19 
   6  -4  -4    2.97    0.50 
   6  -4  -4    3.58    0.58 
  -6  -4   4    2.43    0.53 
   6   4  -4    2.67    0.54 
  -6   4   4    2.78    0.56 
   6   4  -4    2.96    0.39 
  -5  -4   4    2.30    0.48 
   5  -4  -4    2.93    0.43 
   5  -4  -4    3.09    0.49 
   5   4  -4    2.80    0.29 
   5   4  -4    2.68    0.47 
  -5   4   4    2.60    0.50 
  -4  -4   4   -0.06    0.14 
   4  -4  -4    0.01    0.11 
   4  -4  -4    0.18    0.18 
  -4   4   4    0.11    0.17 
   4   4  -4    0.21    0.18 
   4   4  -4    0.30    0.12 
  -3  -4   4   49.07    1.54 
   3  -4  -4   44.37    1.44 
   3  -4  -4   48.50    1.22 
  -3   4   4   47.80    1.55 
   3   4  -4   48.66    1.07 
   3   4  -4   47.45    1.46 
   2  -4  -4    6.19    0.30 
  -2  -4   4    5.13    0.42 
   2  -4  -4    6.03    0.45 
  -2   4   4    5.62    0.46 
   2   4  -4    5.94    0.43 
   2   4  -4    5.57    0.27 
   1  -4  -4    1.05    0.23 
   1  -4  -4    1.11    0.14 
  -1  -4   4    1.08    0.22 
  -1  -4   4    1.02    0.17 
  -1   4   4    0.66    0.21 
  -1   4   4    1.03    0.16 
   1   4  -4    1.07    0.23 
   0  -4   4   10.13    0.43 
   0  -4   4   10.69    0.50 
   0  -4  -4   10.31    0.55 
   0  -4  -4    9.63    0.41 
   0   4   4    8.92    0.55 
   0   4  -4   10.55    0.56 
   1  -4   4    1.62    0.13 
   1  -4   4    1.62    0.29 
  -1  -4  -4    1.49    0.24 
   1  -4   4    1.56    0.12 
  -1  -4  -4    1.92    0.31 
   1   4   4    1.37    0.27 
  -1   4  -4    1.47    0.27 
   1   4   4    1.53    0.28 
  -2  -4  -4  114.65    2.66 
   2  -4   4  115.89    2.72 
  -2  -4  -4  116.27    2.60 
   2   4   4  112.15    2.58 
   2   4   4  115.04    2.61 
  -2   4  -4  112.71    2.70 
   2   4   4  116.66    2.70 
   3  -4   4   11.52    0.75 
  -3  -4  -4   11.97    0.71 
  -3  -4  -4    9.70    0.59 
   3   4   4   10.98    0.64 
  -3   4  -4    9.56    0.68 
   3   4   4   10.09    0.66 
   3   4   4   10.32    0.68 
  -4  -4  -4    0.38    0.19 
   4  -4   4    0.30    0.22 
  -4  -4  -4    0.30    0.21 
  -4   4  -4    0.11    0.22 
   4   4   4    0.30    0.24 
   4   4   4    0.14    0.20 
   4   4   4    0.26    0.20 
  -5  -4  -4    4.36    0.68 
  -5  -4  -4    5.28    0.52 
   5  -4   4    4.65    0.69 
  -5   4  -4    5.85    0.75 
   5   4   4    6.02    0.61 
   5   4   4    5.04    0.71 
  -6  -4  -4   -0.02    0.31 
   6  -4   4    0.09    0.30 
   6   4   4    0.29    0.28 
   6   4   4    0.91    0.40 
  -6   4  -4    1.20    0.45 
  -7  -4  -4    1.10    0.47 
   7  -4   4    1.65    0.52 
   7   4   4    0.65    0.37 
  -7   4  -4    2.56    0.64 
   7   4   4    0.82    0.48 
  -8  -4  -4    0.92    0.45 
   8  -4   4    0.87    0.49 
   8   4   4    0.26    0.38 
  -8   4  -4    0.45    0.40 
   8   4   4    0.68    0.38 
   9   4   4    1.24    0.56 
  10  -5  -4    1.68    0.60 
  10  -5  -4    0.31    0.41 
 -10  -5   4    3.10    0.82 
 -10   5   4    2.29    0.65 
  10   5  -4    1.84    0.69 
  -9  -5   4   -0.13    0.36 
   9  -5  -4    0.05    0.36 
   9  -5  -4    0.15    0.37 
  -9   5   4    0.22    0.36 
  -9   5   4    0.62    0.37 
   9   5  -4   -0.04    0.34 
  -8  -5   4    0.23    0.36 
   8  -5  -4    0.16    0.29 
   8  -5  -4    0.44    0.38 
   8   5  -4    0.74    0.46 
  -8   5   4    0.02    0.27 
   7  -5  -4    6.69    0.87 
  -7  -5   4    7.59    0.97 
   7  -5  -4    8.04    0.72 
   7   5  -4    8.66    0.86 
  -7   5   4    9.09    0.83 
   6  -5  -4    8.85    0.66 
   6  -5  -4    8.67    0.77 
  -6  -5   4    8.81    0.83 
  -6   5   4    9.18    0.78 
   6   5  -4    9.67    0.82 
   6   5  -4    9.53    0.52 
   5  -5  -4    3.94    0.57 
  -5  -5   4    3.64    0.59 
   5  -5  -4    4.28    0.43 
   5   5  -4    3.73    0.57 
   5   5  -4    3.75    0.28 
  -5   5   4    3.92    0.58 
  -4  -5   4   65.15    2.01 
   4  -5  -4   62.90    1.61 
   4  -5  -4   64.68    1.93 
   4   5  -4   63.09    1.34 
   4   5  -4   64.42    1.93 
  -4   5   4   61.34    1.97 
  -3  -5   4   20.09    0.94 
   3  -5  -4   18.53    0.63 
   3  -5  -4   18.10    0.88 
   3   5  -4   18.60    0.47 
  -3   5   4   17.33    0.91 
   3   5  -4   17.06    0.83 
   3   5  -4   17.68    0.48 
   2  -5  -4    3.52    0.21 
  -2  -5   4    3.68    0.38 
   2  -5  -4    3.19    0.40 
  -2   5   4    3.77    0.20 
   2   5  -4    3.33    0.42 
   2   5  -4    3.81    0.20 
  -2   5   4    4.10    0.41 
   2   5  -4    3.22    0.19 
  -1  -5   4   93.18    1.88 
   1  -5  -4   90.46    2.19 
   1  -5  -4   94.97    1.71 
  -1  -5   4   90.42    2.09 
  -1   5   4   93.79    2.32 
  -1   5   4   92.40    1.72 
   1   5  -4   92.10    2.16 
   0  -5  -4   37.64    0.92 
   0  -5  -4   35.99    1.18 
   0  -5   4   38.08    1.01 
   0  -5   4   37.19    1.07 
   0   5   4   36.38    1.25 
   0   5  -4   39.84    1.20 
  -1  -5  -4    3.45    0.35 
   1  -5   4    2.88    0.38 
   1  -5   4    2.56    0.19 
  -1  -5  -4    2.54    0.27 
   1  -5   4    2.27    0.18 
  -1   5  -4    2.33    0.37 
   1   5   4    2.52    0.39 
   1   5   4    2.53    0.36 
   2  -5   4   15.18    0.80 
  -2  -5  -4   15.84    0.77 
  -2  -5  -4   15.08    0.71 
   2   5   4   16.50    0.74 
  -2   5  -4   14.57    0.78 
   2   5   4   14.54    0.77 
   2   5   4   15.28    0.77 
  -3  -5  -4   39.81    1.36 
   3  -5   4   37.86    1.45 
  -3  -5  -4   38.80    1.37 
  -3  -5  -4   39.61    1.38 
  -3   5  -4   39.74    1.44 
   3   5   4   41.81    1.42 
   3   5   4   37.01    1.36 
   3   5   4   40.81    1.39 
   4  -5   4   20.16    1.10 
  -4  -5  -4   19.87    1.05 
  -4  -5  -4   21.70    1.01 
   4   5   4   21.21    1.05 
   4   5   4   20.99    1.08 
   4   5   4   21.38    1.02 
  -4   5  -4   19.32    1.05 
  -5  -5  -4    9.59    0.82 
   5  -5   4   10.17    0.87 
  -5  -5  -4   11.61    0.77 
  -5   5  -4   10.49    0.85 
   5   5   4   12.01    0.91 
   5   5   4   10.75    0.81 
  -6  -5  -4    4.45    0.73 
   6  -5   4    2.01    0.54 
  -6   5  -4    2.90    0.61 
   6   5   4    3.80    0.70 
   6   5   4    3.11    0.58 
  -7  -5  -4    5.66    0.88 
   7  -5   4    7.24    0.99 
   7   5   4    7.18    0.91 
   7   5   4    7.00    0.99 
  -7   5  -4    7.14    0.99 
  -8  -5  -4    3.19    0.76 
   8  -5   4    3.54    0.77 
  -8   5  -4    3.02    0.74 
   8   5   4    3.45    0.81 
   8   5   4    4.11    0.76 
 -10  -6   4    0.01    0.38 
  10  -6  -4    0.19    0.39 
  10  -6  -4    0.07    0.39 
 -10   6   4    1.28    0.54 
  10   6  -4    0.49    0.48 
  -9  -6   4    0.74    0.49 
   9  -6  -4   -0.11    0.33 
   9  -6  -4    1.14    0.47 
  -9   6   4    1.22    0.44 
  -9   6   4    1.34    0.47 
   9   6  -4    1.29    0.51 
   8  -6  -4    1.59    0.49 
  -8  -6   4    1.74    0.57 
   8  -6  -4    2.02    0.57 
  -8   6   4    1.49    0.48 
   8   6  -4    1.91    0.58 
  -8   6   4    2.10    0.50 
   7  -6  -4    6.63    0.89 
  -7  -6   4    4.89    0.82 
   7  -6  -4    5.58    0.71 
   7   6  -4    5.10    0.80 
  -7   6   4    6.81    0.89 
   6  -6  -4    0.54    0.25 
   6  -6  -4    0.35    0.30 
  -6  -6   4    1.08    0.44 
  -6   6   4    1.12    0.38 
   6   6  -4    0.23    0.27 
  -5  -6   4    1.35    0.41 
   5  -6  -4    0.83    0.30 
   5  -6  -4    0.69    0.24 
  -5   6   4    0.99    0.35 
   5   6  -4    1.04    0.17 
   5   6  -4    1.07    0.36 
   4  -6  -4   33.04    1.34 
  -4  -6   4   34.56    0.72 
  -4  -6   4   33.71    1.39 
   4  -6  -4   35.56    1.06 
   4   6  -4   34.16    1.35 
   4   6  -4   34.87    0.73 
  -4   6   4   32.65    1.38 
   3  -6  -4   47.38    1.57 
  -3  -6   4   50.89    1.64 
   3  -6  -4   47.86    1.14 
   3   6  -4   49.19    1.55 
  -3   6   4   47.67    1.63 
   2  -6  -4    1.69    0.34 
  -2  -6   4    1.71    0.32 
   2  -6  -4    1.74    0.12 
   2   6  -4    1.80    0.13 
  -2   6   4    1.56    0.11 
   2   6  -4    1.88    0.14 
  -2   6   4    1.52    0.34 
   2   6  -4    1.48    0.30 
   1  -6  -4    1.16    0.26 
   1  -6  -4    1.34    0.10 
  -1  -6   4    1.43    0.19 
   1  -6  -4    1.49    0.11 
  -1  -6   4    0.85    0.21 
   1   6  -4    1.30    0.27 
  -1   6   4    0.83    0.27 
   0  -6  -4    6.80    0.49 
   0  -6   4    7.33    0.43 
   0  -6   4    8.98    0.46 
   0  -6  -4    8.79    0.35 
   0   6   4    7.77    0.55 
   0   6  -4    7.40    0.49 
   1  -6   4  109.23    2.15 
  -1  -6  -4  105.97    2.27 
  -1  -6  -4  105.88    2.51 
   1  -6   4  108.23    2.50 
   1   6   4  111.66    2.67 
  -1   6  -4  112.81    2.58 
   2  -6   4    9.73    0.32 
  -2  -6  -4    9.21    0.60 
   2  -6   4    9.18    0.61 
  -2  -6  -4    9.01    0.56 
   2  -6   4    9.41    0.31 
  -2   6  -4    9.29    0.63 
   2   6   4   10.08    0.64 
   2   6   4    8.91    0.55 
   2   6   4   10.41    0.67 
  -3  -6  -4    0.10    0.15 
   3  -6   4    0.22    0.19 
  -3  -6  -4    0.13    0.20 
   3   6   4   -0.13    0.16 
   3   6   4   -0.01    0.16 
   3   6   4    0.01    0.17 
  -3   6  -4    0.17    0.22 
  -4  -6  -4    1.19    0.34 
  -4  -6  -4    1.93    0.44 
   4  -6   4    1.32    0.39 
  -4  -6  -4    1.95    0.41 
   4   6   4    2.26    0.46 
   4   6   4    1.57    0.37 
   4   6   4    1.14    0.34 
  -4   6  -4    1.38    0.38 
  -5  -6  -4   -0.24    0.17 
  -5  -6  -4    0.03    0.26 
   5  -6   4   -0.29    0.24 
   5   6   4    0.15    0.26 
  -5   6  -4   -0.22    0.23 
   5   6   4    0.15    0.23 
   6  -6   4    0.71    0.40 
  -6  -6  -4    1.28    0.49 
  -6  -6  -4    0.69    0.37 
   6   6   4    0.72    0.34 
  -6   6  -4    0.65    0.36 
   6   6   4    1.17    0.46 
   7  -6   4    0.16    0.37 
  -7  -6  -4    0.83    0.45 
  -7   6  -4    0.44    0.34 
   7   6   4    0.63    0.43 
   7   6   4    0.43    0.39 
  -8  -6  -4    1.22    0.58 
   8  -6   4    1.69    0.58 
   8   6   4    1.35    0.49 
   8   6   4    2.27    0.68 
  -8   6  -4    1.70    0.56 
  10  -7  -4    2.29    0.72 
 -10  -7   4    1.59    0.71 
  -9  -7   4    1.92    0.66 
   9  -7  -4    2.39    0.67 
   9  -7  -4    2.45    0.60 
  -9   7   4    2.71    0.67 
   9   7  -4    1.83    0.67 
  -9   7   4    3.03    0.63 
  -8  -7   4    1.94    0.63 
   8  -7  -4    2.29    0.53 
   8  -7  -4    2.76    0.60 
  -8   7   4    2.53    0.54 
  -8   7   4    2.07    0.56 
   8   7  -4    1.61    0.55 
   7  -7  -4    1.36    0.45 
   7  -7  -4    1.36    0.38 
  -7  -7   4    1.18    0.52 
  -7   7   4    0.63    0.29 
   7   7  -4    0.56    0.40 
  -7   7   4    1.19    0.43 
   6  -7  -4   11.20    0.90 
  -6  -7   4    7.80    0.82 
   6  -7  -4   10.95    0.72 
  -6   7   4   10.75    0.85 
   6   7  -4   12.48    0.95 
   5  -7  -4   18.32    1.07 
  -5  -7   4   20.66    1.18 
   5  -7  -4   20.26    0.85 
   5   7  -4   18.17    1.05 
  -5   7   4   20.74    1.15 
   4  -7  -4    0.02    0.19 
  -4  -7   4    0.02    0.17 
   4  -7  -4    0.06    0.12 
   4   7  -4    0.44    0.25 
  -4   7   4   -0.10    0.20 
  -3  -7   4    8.07    0.63 
   3  -7  -4    7.90    0.62 
   3  -7  -4    8.22    0.34 
  -3   7   4    7.52    0.63 
   3   7  -4    8.59    0.62 
   2  -7  -4    0.00    0.16 
  -2  -7   4    0.05    0.15 
   2   7  -4    0.16    0.06 
  -2   7   4   -0.06    0.14 
   2   7  -4    0.13    0.05 
   2   7  -4    0.26    0.18 
  -1  -7   4   41.89    1.31 
  -1  -7   4   41.81    1.03 
   1  -7  -4   41.15    1.36 
  -1   7   4   42.73    1.50 
   1   7  -4   41.47    1.31 
   0  -7   4   12.40    0.59 
   0  -7  -4   11.90    0.65 
   0  -7  -4   12.16    0.41 
   0  -7   4   12.76    0.57 
   0   7  -4   11.51    0.65 
   0   7   4   11.97    0.75 
  -1  -7  -4    5.97    0.46 
   1  -7   4    6.80    0.49 
  -1  -7  -4    5.33    0.35 
   1  -7   4    6.22    0.36 
  -1   7  -4    4.77    0.45 
   1   7   4    5.43    0.36 
  -1   7  -4    5.70    0.36 
   1   7   4    6.06    0.54 
   2  -7   4    2.42    0.41 
  -2  -7  -4    3.54    0.35 
  -2  -7  -4    2.78    0.40 
   2  -7   4    3.40    0.24 
   2   7   4    3.12    0.48 
   2   7   4    3.44    0.47 
  -2   7  -4    3.89    0.50 
  -2   7  -4    3.13    0.23 
   2   7   4    3.75    0.36 
   3  -7   4   26.97    1.24 
  -3  -7  -4   28.34    1.15 
  -3  -7  -4   29.37    1.17 
  -3   7  -4   27.44    1.21 
   3   7   4   27.62    1.24 
   3   7   4   29.40    1.19 
   3   7   4   28.15    1.15 
  -4  -7  -4   36.68    1.49 
  -4  -7  -4   37.46    1.49 
  -4  -7  -4   36.50    1.40 
   4  -7   4   37.98    1.60 
   4   7   4   33.95    1.40 
  -4   7  -4   35.62    1.49 
   4   7   4   33.59    1.43 
   4   7   4   37.51    1.52 
  -5  -7  -4    0.24    0.26 
  -5  -7  -4    0.19    0.27 
   5  -7   4   -0.22    0.21 
  -5  -7  -4    0.09    0.23 
   5   7   4    0.00    0.20 
  -5   7  -4    0.37    0.31 
   5   7   4   -0.21    0.21 
   5   7   4    0.07    0.20 
   6  -7   4    0.68    0.42 
  -6  -7  -4    0.63    0.40 
  -6  -7  -4    0.73    0.35 
  -6   7  -4    0.21    0.35 
   6   7   4    0.06    0.34 
   6   7   4    0.49    0.33 
   7  -7   4    0.30    0.42 
  -7  -7  -4    0.92    0.46 
  -7   7  -4    0.35    0.38 
   7   7   4   -0.09    0.29 
   7   7   4    0.57    0.44 
   8  -7   4    0.93    0.52 
  -8  -7  -4    3.02    0.75 
   8   7   4    2.22    0.67 
  -8   7  -4    2.44    0.70 
 -10  -8   4    0.02    0.50 
   9  -8  -4    5.55    0.98 
  -9  -8   4    4.49    0.91 
   9   8  -4    7.13    1.10 
  -9   8   4    6.13    0.93 
  -8  -8   4   11.34    1.10 
   8  -8  -4    8.19    1.09 
  -8   8   4    9.39    0.92 
   8   8  -4    9.88    1.21 
   7  -8  -4    1.02    0.42 
   7  -8  -4    0.14    0.27 
  -7  -8   4    0.50    0.32 
  -7   8   4    0.75    0.31 
   7   8  -4    0.44    0.39 
  -7   8   4    0.08    0.29 
   6  -8  -4    0.93    0.29 
   6  -8  -4    0.76    0.40 
  -6  -8   4    0.67    0.34 
  -6   8   4    1.05    0.31 
  -6   8   4    0.72    0.36 
   6   8  -4    1.23    0.43 
   5  -8  -4    5.49    0.75 
  -5  -8   4    5.35    0.75 
   5  -8  -4    5.54    0.45 
   5   8  -4    6.34    0.77 
  -5   8   4    5.40    0.44 
  -5   8   4    6.04    0.78 
   4  -8  -4   55.83    1.35 
   4  -8  -4   55.98    1.91 
  -4  -8   4   52.89    1.90 
   4   8  -4   54.09    1.85 
  -4   8   4   54.97    1.95 
  -4   8   4   53.81    1.34 
  -3  -8   4    3.14    0.51 
   3  -8  -4    2.41    0.45 
  -3   8   4    2.75    0.17 
  -3   8   4    2.53    0.48 
   3   8  -4    3.23    0.48 
  -3   8   4    2.75    0.17 
  -2  -8   4   33.88    1.31 
   2  -8  -4   33.72    1.30 
   2   8  -4   35.72    0.71 
   2   8  -4   35.99    0.72 
   2   8  -4   36.61    1.29 
  -2   8   4   36.92    1.45 
   1  -8  -4   16.16    0.82 
  -1  -8   4   18.75    0.85 
  -1  -8   4   16.07    0.57 
  -1   8   4   16.97    0.93 
   1   8  -4   16.15    0.78 
   0  -8  -4   44.23    1.43 
   0  -8  -4   44.60    0.96 
   0  -8   4   44.18    1.32 
   0  -8   4   46.01    1.27 
   0  -8  -4   43.46    0.98 
   0   8  -4   44.63    1.41 
   0   8  -4   47.02    1.37 
   0   8   4   45.62    1.62 
  -1  -8  -4   12.72    0.71 
   1  -8   4   13.61    0.60 
   1  -8   4   11.41    0.67 
  -1  -8  -4   13.95    0.57 
   1   8   4   13.32    0.84 
  -1   8  -4   12.82    0.72 
  -1   8  -4   13.26    0.61 
   1   8   4   12.75    0.55 
   2  -8   4    0.36    0.20 
   2  -8   4    0.27    0.13 
  -2  -8  -4   -0.02    0.15 
  -2  -8  -4    0.18    0.17 
   2   8   4    0.24    0.18 
   2   8   4    0.26    0.23 
  -2   8  -4    0.34    0.13 
  -2   8  -4    0.36    0.23 
  -3  -8  -4   19.21    0.94 
   3  -8   4   17.80    1.01 
  -3  -8  -4   19.53    0.93 
   3   8   4   17.28    0.89 
   3   8   4   16.76    0.91 
   3   8   4   18.29    1.04 
  -3   8  -4   16.69    0.95 
  -4  -8  -4    0.14    0.22 
  -4  -8  -4    0.80    0.30 
   4  -8   4    0.88    0.37 
  -4  -8  -4    0.44    0.26 
   4   8   4    0.56    0.27 
  -4   8  -4    0.06    0.27 
   4   8   4    0.13    0.23 
   4   8   4    0.43    0.26 
  -5  -8  -4    0.14    0.27 
   5  -8   4   -0.20    0.25 
  -5  -8  -4    0.09    0.23 
  -5  -8  -4   -0.25    0.21 
   5   8   4   -0.34    0.17 
   5   8   4    0.31    0.27 
  -5   8  -4   -0.04    0.17 
   5   8   4    0.08    0.21 
   6  -8   4    1.68    0.57 
  -6  -8  -4    2.12    0.50 
  -6  -8  -4    1.04    0.47 
  -6  -8  -4    0.79    0.34 
   6   8   4    0.88    0.34 
   6   8   4    1.08    0.45 
  -6   8  -4    1.87    0.52 
  -7  -8  -4    1.21    0.55 
   7  -8   4    1.96    0.64 
   7   8   4    1.99    0.54 
   7   8   4    1.70    0.57 
  -7   8  -4    1.93    0.58 
  -8  -8  -4    0.80    0.49 
  -8   8  -4    0.98    0.53 
   8   8   4    0.15    0.46 
  -9  -9   4    0.51    0.50 
   9  -9  -4    0.44    0.49 
   9   9  -4    0.27    0.46 
  -8  -9   4    0.92    0.52 
   8  -9  -4    0.47    0.42 
  -8   9   4   -0.15    0.29 
   8   9  -4    0.04    0.35 
  -7  -9   4    1.13    0.42 
   7  -9  -4    2.32    0.59 
  -7   9   4    1.56    0.49 
   7   9  -4    1.17    0.47 
  -6  -9   4    3.07    0.64 
   6  -9  -4    2.10    0.57 
  -6   9   4    2.72    0.58 
   6   9  -4    2.50    0.54 
   5  -9  -4   14.20    1.01 
  -5  -9   4   11.97    0.96 
   5   9  -4   15.98    1.03 
  -5   9   4   14.36    1.01 
  -5   9   4   14.81    0.78 
  -4  -9   4    0.64    0.31 
   4  -9  -4    0.73    0.32 
  -4   9   4    0.86    0.18 
  -4   9   4    1.27    0.41 
   4   9  -4    0.96    0.32 
   3  -9  -4    6.85    0.60 
  -3  -9   4    5.23    0.67 
  -3   9   4    8.00    0.69 
   3   9  -4    6.64    0.59 
  -2  -9   4   48.70    1.66 
  -2  -9   4   49.46    0.90 
   2  -9  -4   45.78    1.61 
  -2   9   4   50.62    1.80 
   2   9  -4   48.45    0.90 
   2   9  -4   47.16    0.90 
   2   9  -4   49.51    1.59 
  -1  -9   4    8.20    0.40 
  -1  -9   4    8.69    0.61 
   1  -9  -4    9.62    0.66 
   1   9  -4    8.38    0.61 
  -1   9   4    8.49    0.70 
   1   9  -4    8.91    0.59 
   0  -9   4   11.56    0.66 
   0  -9   4   12.45    0.60 
   0  -9  -4   12.75    0.38 
   0  -9  -4   12.54    0.37 
   0  -9  -4   10.99    0.69 
   0   9  -4   11.67    0.67 
   0   9   4   11.83    0.81 
   0   9  -4   12.56    0.70 
  -1  -9  -4   14.32    0.57 
  -1  -9  -4   14.27    0.76 
   1  -9   4   12.36    0.69 
   1  -9   4   13.34    0.65 
   1   9   4   13.59    0.87 
  -1   9  -4   13.01    0.65 
   1   9   4   12.89    0.55 
  -1   9  -4   12.59    0.74 
   2  -9   4   10.30    0.53 
  -2  -9  -4   11.66    0.71 
   2  -9   4   10.30    0.71 
  -2  -9  -4   11.30    0.62 
   2   9   4    9.97    0.59 
  -2   9  -4   11.10    0.55 
  -2   9  -4   11.55    0.74 
   2   9   4    9.50    0.78 
  -3  -9  -4   23.63    1.07 
   3  -9   4   23.78    1.20 
   3   9   4   24.14    1.08 
   3   9   4   25.12    1.13 
   3   9   4   25.67    1.30 
  -3   9  -4   26.86    1.20 
  -4  -9  -4    7.66    0.74 
   4  -9   4    8.95    0.80 
  -4  -9  -4    7.29    0.63 
  -4  -9  -4    7.09    0.64 
   4   9   4    7.03    0.66 
   4   9   4    8.12    0.67 
   4   9   4    6.81    0.71 
  -4   9  -4    7.48    0.70 
   5  -9   4    0.04    0.31 
  -5  -9  -4    0.06    0.22 
  -5  -9  -4    0.16    0.23 
  -5  -9  -4    0.67    0.33 
   5   9   4   -0.42    0.24 
   5   9   4   -0.04    0.22 
  -5   9  -4    0.24    0.28 
   5   9   4   -0.07    0.24 
  -6  -9  -4   -0.19    0.29 
  -6  -9  -4   -0.25    0.23 
  -6  -9  -4    0.12    0.27 
   6  -9   4    0.72    0.44 
   6   9   4    0.73    0.42 
  -6   9  -4    0.34    0.37 
   6   9   4    0.98    0.41 
  -7  -9  -4    0.15    0.35 
   7  -9   4   -0.52    0.33 
   7   9   4   -0.11    0.36 
  -7   9  -4   -0.33    0.31 
  -8  -9  -4   -0.52    0.33 
   8   9   4    0.11    0.47 
  -8   9  -4    1.15    0.61 
  -9 -10   4   16.03    1.48 
   9 -10  -4   19.29    1.53 
   9  10  -4   15.45    1.38 
   8 -10  -4    4.18    0.86 
  -8 -10   4    4.22    0.88 
   8  10  -4    6.86    1.07 
  -8  10   4    4.54    0.82 
   7 -10  -4    0.93    0.45 
  -7 -10   4    1.15    0.49 
  -7  10   4    0.34    0.33 
   7  10  -4    0.11    0.36 
   6 -10  -4    3.83    0.73 
  -6 -10   4    5.10    0.83 
  -6  10   4    5.19    0.81 
   6  10  -4    4.36    0.73 
  -5 -10   4   -0.11    0.16 
   5 -10  -4    0.04    0.29 
   5  10  -4    0.04    0.24 
  -5  10   4    0.13    0.26 
   4 -10  -4    3.81    0.63 
  -4 -10   4    4.01    0.65 
   4  10  -4    3.33    0.55 
  -4  10   4    3.89    0.63 
   3 -10  -4   40.13    1.58 
  -3 -10   4   36.72    1.56 
   3  10  -4   37.71    1.46 
  -3  10   4   39.12    1.63 
   2 -10  -4   21.64    1.08 
  -2 -10   4   21.71    1.09 
   2  10  -4   21.86    1.02 
  -2  10   4   21.73    1.18 
  -1 -10   4    1.18    0.20 
  -1 -10   4    0.99    0.30 
   1 -10  -4    1.24    0.33 
   1  10  -4    1.12    0.31 
  -1  10   4    0.50    0.26 
   1  10  -4    0.64    0.25 
   0 -10   4   13.71    0.76 
   0 -10  -4   14.99    0.82 
   0 -10   4   12.62    0.63 
   0  10  -4   13.60    0.76 
   0  10   4   12.35    0.89 
   0  10  -4   11.79    0.72 
   1 -10   4   41.82    1.33 
   1 -10   4   40.30    1.37 
  -1 -10  -4   41.28    1.10 
  -1 -10  -4   40.61    1.42 
   1  10   4   40.48    1.67 
   1  10   4   41.09    1.10 
  -1  10  -4   41.22    1.44 
  -1  10  -4   41.21    1.33 
  -2 -10  -4    2.43    0.36 
   2 -10   4    2.80    0.48 
  -2 -10  -4    2.66    0.43 
   2 -10   4    3.13    0.38 
  -2  10  -4    2.42    0.44 
   2  10   4    1.66    0.44 
  -2  10  -4    2.29    0.34 
   2  10   4    3.10    0.40 
  -3 -10  -4   11.59    0.76 
  -3 -10  -4   12.13    0.75 
   3 -10   4   11.36    0.84 
  -3  10  -4   12.14    0.82 
   3  10   4   10.92    0.89 
   3  10   4   12.55    0.77 
  -4 -10  -4    5.17    0.68 
   4 -10   4    5.10    0.75 
  -4 -10  -4    5.32    0.77 
  -4 -10  -4    4.70    0.60 
   4  10   4    6.02    0.83 
   4  10   4    3.51    0.58 
  -4  10  -4    4.95    0.70 
   4  10   4    5.41    0.55 
  -5 -10  -4   14.75    1.08 
   5 -10   4   14.56    1.12 
  -5 -10  -4   17.41    1.01 
  -5 -10  -4   14.67    1.01 
   5  10   4   16.89    1.17 
   5  10   4   15.61    1.05 
  -5  10  -4   16.70    1.11 
   5  10   4   16.73    1.03 
  -6 -10  -4   20.88    1.32 
  -6 -10  -4   20.31    1.30 
   6 -10   4   21.32    1.45 
   6  10   4   20.65    1.35 
  -6  10  -4   20.36    1.30 
  -7 -10  -4    4.35    0.83 
   7 -10   4    4.87    0.87 
   7  10   4    7.24    1.03 
  -7  10  -4    5.19    0.86 
  -8 -10  -4   -0.12    0.42 
   8  10   4    0.44    0.51 
  -9 -11   4    1.47    0.75 
   9  11  -4    0.84    0.59 
  -8 -11   4   -0.11    0.24 
   8 -11  -4    0.53    0.45 
  -8  11   4    0.54    0.37 
   8  11  -4   -0.07    0.36 
  -7 -11   4    0.17    0.35 
   7 -11  -4    0.47    0.38 
   7  11  -4   -0.54    0.30 
  -7  11   4    0.28    0.33 
  -6 -11   4    0.71    0.41 
   6 -11  -4    0.00    0.31 
  -6  11   4    0.06    0.22 
   6  11  -4    0.44    0.30 
   5 -11  -4    4.52    0.75 
  -5 -11   4    4.55    0.75 
   5  11  -4    4.17    0.69 
  -5  11   4    4.17    0.71 
  -4 -11   4    5.96    0.82 
   4 -11  -4    6.42    0.84 
   4  11  -4    6.46    0.67 
  -4  11   4    6.22    0.84 
   3 -11  -4    4.80    0.68 
  -3 -11   4    4.50    0.67 
   3  11  -4    2.98    0.51 
  -3  11   4    4.53    0.71 
  -2 -11   4    3.26    0.55 
   2 -11  -4    2.36    0.46 
   2  11  -4    3.24    0.49 
   2  11  -4    3.29    0.56 
  -2  11   4    3.27    0.60 
  -1 -11   4    1.18    0.20 
   1 -11  -4    0.97    0.31 
  -1 -11   4    1.11    0.35 
   1  11  -4    1.25    0.36 
   1  11  -4    0.75    0.26 
  -1  11   4    0.79    0.30 
   0 -11   4    0.53    0.25 
   0 -11   4    1.20    0.26 
   0 -11  -4    1.15    0.33 
   0  11  -4    1.41    0.35 
   0  11  -4    1.27    0.31 
   0  11   4    1.27    0.40 
   1 -11   4    6.77    0.55 
  -1 -11  -4    7.01    0.58 
   1 -11   4    7.62    0.57 
   1  11   4    7.90    0.73 
  -1  11  -4    7.92    0.62 
  -1  11  -4    8.54    0.60 
  -2 -11  -4    1.25    0.34 
   2 -11   4    0.89    0.33 
  -2 -11  -4    0.85    0.23 
   2 -11   4    0.94    0.25 
  -2  11  -4    1.23    0.32 
   2  11   4    1.25    0.28 
  -2  11  -4    1.27    0.35 
   2  11   4    1.50    0.41 
  -3 -11  -4    3.84    0.55 
   3 -11   4    1.45    0.41 
  -3 -11  -4    1.64    0.36 
  -3  11  -4    2.67    0.50 
   3  11   4    2.16    0.53 
   3  11   4    1.49    0.38 
  -4 -11  -4   -0.32    0.17 
  -4 -11  -4    0.17    0.20 
  -4 -11  -4    0.13    0.28 
   4 -11   4    0.50    0.33 
  -4  11  -4   -0.01    0.25 
   4  11   4    0.11    0.26 
   4  11   4    0.40    0.34 
  -5 -11  -4    5.28    0.82 
   5 -11   4    4.56    0.79 
  -5 -11  -4    4.46    0.68 
   5  11   4    5.31    0.84 
   5  11   4    4.00    0.68 
  -5  11  -4    5.12    0.76 
  -6 -11  -4    2.37    0.58 
   6 -11   4    2.58    0.70 
  -6 -11  -4    2.30    0.59 
  -6  11  -4    2.99    0.68 
   6  11   4    2.30    0.59 
  -7 -11  -4    3.41    0.74 
   7 -11   4    0.83    0.53 
   7  11   4    3.00    0.70 
  -7  11  -4    2.17    0.66 
  -8 -12   4    0.56    0.49 
   8 -12  -4    0.19    0.43 
   8  12  -4    1.39    0.56 
  -8  12   4   -0.07    0.33 
  -7 -12   4    1.43    0.54 
   7 -12  -4    0.44    0.45 
  -7  12   4    2.13    0.60 
   7  12  -4    0.40    0.41 
  -6 -12   4    0.54    0.38 
   6 -12  -4    0.06    0.33 
   6  12  -4    0.38    0.36 
  -6  12   4    0.24    0.35 
   5 -12  -4   16.72    1.17 
  -5 -12   4   17.52    1.23 
  -5  12   4   18.19    1.22 
   5  12  -4   18.59    1.19 
  -4 -12   4    4.14    0.72 
   4 -12  -4    3.53    0.64 
  -4  12   4    2.15    0.54 
   4  12  -4    3.81    0.61 
  -3 -12   4   27.48    1.39 
   3 -12  -4   29.98    1.42 
   3  12  -4   27.06    1.27 
  -3  12   4   26.47    1.43 
   2 -12  -4    2.20    0.47 
  -2 -12   4    3.22    0.58 
  -2  12   4    2.68    0.56 
   2  12  -4    2.31    0.52 
   2  12  -4    2.70    0.48 
  -1 -12   4   17.35    0.99 
   1 -12  -4   16.60    0.96 
   1  12  -4   18.25    1.03 
  -1  12   4   17.66    1.15 
   1  12  -4   16.75    0.91 
   0 -12   4    9.15    0.69 
   0 -12  -4    9.20    0.70 
   0 -12   4    9.15    0.58 
   0  12  -4    9.88    0.73 
   0  12   4   10.05    0.88 
   0  12  -4    9.44    0.67 
   1 -12   4   15.68    0.86 
   1 -12   4   16.57    0.87 
  -1 -12  -4   14.71    0.88 
  -1  12  -4   18.05    0.93 
   1  12   4   15.99    1.09 
  -1  12  -4   17.08    0.90 
   2 -12   4   24.48    1.18 
  -2 -12  -4   24.72    1.12 
  -2  12  -4   24.90    1.17 
   2  12   4   23.48    1.37 
  -3 -12  -4    0.44    0.23 
   3 -12   4   -0.05    0.22 
  -3  12  -4    0.01    0.23 
   3  12   4   -0.29    0.24 
   4 -12   4    1.18    0.44 
  -4 -12  -4    2.31    0.53 
  -4 -12  -4    2.54    0.59 
   4  12   4    0.75    0.42 
  -4  12  -4    1.80    0.49 
   5 -12   4   16.33    1.22 
  -5 -12  -4   14.83    1.18 
   5  12   4   13.69    1.16 
  -5  12  -4   14.51    1.05 
   6 -12   4    6.66    1.01 
  -6 -12  -4    5.13    0.88 
   6  12   4    7.75    1.10 
  -6  12  -4    4.62    0.79 
  -7  12  -4    1.00    0.49 
   8 -13  -4    2.27    0.74 
  -8 -13   4    1.45    0.63 
   8  13  -4    0.90    0.55 
   7 -13  -4    1.08    0.57 
  -7 -13   4    0.78    0.48 
   7  13  -4    1.35    0.53 
  -7  13   4    1.80    0.56 
  -6 -13   4    9.12    1.17 
   6 -13  -4    8.67    1.16 
   6  13  -4    9.44    0.95 
  -6  13   4    8.31    1.05 
  -5 -13   4    3.59    0.73 
   5 -13  -4    2.88    0.64 
   5  13  -4    3.08    0.64 
  -5  13   4    4.95    0.79 
   4 -13  -4    2.65    0.57 
  -4 -13   4    1.85    0.53 
   4  13  -4    2.89    0.57 
  -4  13   4    2.18    0.56 
  -3 -13   4   -0.13    0.21 
   3 -13  -4   -0.07    0.26 
   3  13  -4    0.14    0.30 
  -3  13   4    0.09    0.29 
  -2 -13   4   43.18    1.77 
   2 -13  -4   43.32    1.72 
   2  13  -4   43.30    1.81 
  -2  13   4   42.71    1.89 
   2  13  -4   41.23    1.58 
  -1 -13   4    0.24    0.23 
   1 -13  -4    0.10    0.23 
   1  13  -4    0.16    0.25 
   1  13  -4   -0.02    0.22 
  -1  13   4    0.67    0.34 
   0 -13   4    0.70    0.31 
   0 -13  -4    0.70    0.28 
   0  13   4    0.29    0.33 
   0  13  -4    0.40    0.25 
   0  13  -4    0.91    0.37 
   1 -13   4    0.84    0.31 
   1 -13   4    0.29    0.25 
  -1 -13  -4    0.58    0.29 
  -1  13  -4    0.36    0.25 
  -1  13  -4    0.33    0.23 
   1  13   4    0.40    0.28 
  -2 -13  -4    4.52    0.59 
   2 -13   4    4.65    0.65 
   2  13   4    4.54    0.77 
  -2  13  -4    4.72    0.61 
  -3 -13  -4    1.86    0.41 
   3 -13   4    2.84    0.55 
  -3  13  -4    1.44    0.39 
   3  13   4    2.14    0.59 
   4 -13   4    2.11    0.54 
  -4 -13  -4    1.51    0.50 
   4  13   4    2.84    0.69 
  -4  13  -4    2.35    0.53 
  -5 -13  -4    3.63    0.76 
   5 -13   4    5.00    0.83 
   5  13   4    5.06    0.91 
  -5  13  -4    3.71    0.66 
   6 -13   4   -0.45    0.31 
  -6 -13  -4    0.19    0.35 
   6  13   4   -0.18    0.33 
  -6  13  -4    0.26    0.34 
  -7  13  -4    0.01    0.39 
   8  14  -4   -0.11    0.41 
   7 -14  -4    6.04    1.07 
  -7 -14   4    6.70    1.14 
   7  14  -4    6.18    1.03 
  -7  14   4    6.54    1.00 
  -6 -14   4   -0.14    0.34 
   6 -14  -4   -0.07    0.36 
   6  14  -4    0.45    0.38 
  -6  14   4    0.19    0.32 
  -5 -14   4    7.57    1.07 
   5 -14  -4    6.49    0.94 
   5  14  -4    5.36    0.81 
  -5  14   4    7.53    1.03 
  -4 -14   4   12.03    1.04 
   4 -14  -4   11.10    0.98 
  -4  14   4    8.36    0.90 
   4  14  -4   11.18    0.91 
  -3 -14   4    1.13    0.43 
   3 -14  -4    0.33    0.30 
   3  14  -4    0.15    0.26 
  -3  14   4    0.58    0.37 
  -2 -14   4    1.39    0.45 
   2 -14  -4    1.70    0.48 
  -2  14   4    1.96    0.56 
   2  14  -4    1.86    0.43 
   2  14  -4    2.14    0.53 
   1 -14  -4    3.63    0.60 
  -1 -14   4    4.22    0.66 
  -1  14   4    3.21    0.67 
   1  14  -4    3.79    0.64 
   1  14  -4    2.97    0.50 
   0 -14  -4   12.36    0.86 
   0 -14   4   13.60    0.94 
   0  14  -4   11.28    0.80 
   0  14  -4   13.34    0.95 
   0  14   4   13.66    1.09 
   1 -14   4    3.74    0.59 
   1 -14   4    3.96    0.64 
  -1 -14  -4    2.77    0.49 
   1  14   4    3.45    0.71 
  -1  14  -4    3.12    0.53 
  -1  14  -4    3.62    0.56 
  -2 -14  -4    3.51    0.56 
   2 -14   4    3.60    0.60 
  -2  14  -4    4.35    0.60 
   2  14   4    4.14    0.76 
   3 -14   4    0.79    0.32 
  -3  14  -4    0.54    0.32 
   3  14   4    0.39    0.38 
  -4 -14  -4    0.55    0.42 
   4 -14   4    0.12    0.28 
   4  14   4    0.92    0.43 
  -4  14  -4    0.24    0.29 
   5 -14   4    0.35    0.37 
  -5 -14  -4   -0.15    0.28 
   5  14   4    0.48    0.42 
  -5  14  -4    0.19    0.38 
  -6 -14  -4   -0.13    0.38 
   6 -14   4   -0.24    0.36 
   6  14   4    0.31    0.47 
   7 -15  -4    3.52    0.86 
  -7 -15   4    4.15    0.90 
  -7  15   4    2.93    0.73 
   7  15  -4    2.31    0.73 
   6 -15  -4   13.18    1.24 
  -6 -15   4   15.28    1.33 
   6  15  -4   14.44    1.20 
  -6  15   4   14.70    1.22 
   5 -15  -4   18.03    1.35 
  -5 -15   4   16.13    1.34 
  -5  15   4   16.16    1.27 
   5  15  -4   16.85    1.20 
   4 -15  -4    4.88    0.81 
  -4 -15   4    5.87    0.90 
   4  15  -4    4.99    0.74 
  -4  15   4    5.57    0.87 
  -3 -15   4    1.64    0.54 
   3 -15  -4    0.75    0.40 
   3  15  -4    0.21    0.27 
  -3  15   4    1.60    0.54 
   2 -15  -4    4.20    0.68 
  -2 -15   4    4.22    0.71 
   2  15  -4    4.38    0.65 
   2  15  -4    4.45    0.78 
  -2  15   4    3.54    0.72 
  -1 -15   4   17.19    1.12 
   1 -15  -4   14.34    0.99 
   1  15  -4   16.62    0.98 
   1  15  -4   14.24    1.05 
  -1  15   4   16.83    1.25 
   0 -15   4    4.46    0.67 
   0 -15  -4    4.97    0.70 
   0  15   4    5.18    0.85 
   0  15  -4    4.52    0.69 
   0  15  -4    5.54    0.68 
   1 -15   4    1.95    0.45 
  -1 -15  -4    2.04    0.44 
  -1  15  -4    2.84    0.51 
   1  15   4    2.18    0.62 
  -1  15  -4    1.96    0.47 
   2 -15   4    1.79    0.45 
   2  15   4    1.49    0.53 
  -2  15  -4    1.67    0.43 
  -3 -15  -4   12.04    1.13 
   3 -15   4   13.01    0.99 
   3  15   4   13.85    1.19 
  -3  15  -4   13.79    0.93 
  -4 -15  -4    8.39    1.17 
   4 -15   4    7.95    0.85 
   4  15   4    7.40    1.14 
  -5 -15  -4    1.43    0.60 
   5 -15   4    2.09    0.62 
   5  15   4    0.67    0.51 
  -6 -15  -4    3.30    0.82 
   6 -15   4    2.94    0.87 
   6  15   4    2.10    0.71 
   7  16  -4    0.02    0.42 
  -7  16   4    0.95    0.59 
  -6 -16   4    0.52    0.44 
   6 -16  -4   -0.04    0.32 
  -6  16   4    0.00    0.35 
   6  16  -4    0.26    0.44 
   5 -16  -4    0.18    0.40 
  -5 -16   4   -0.04    0.39 
  -5  16   4    0.41    0.39 
   5  16  -4    0.12    0.32 
   4 -16  -4    1.60    0.54 
  -4 -16   4    0.94    0.47 
  -4  16   4    1.10    0.49 
   4  16  -4    0.74    0.40 
   3 -16  -4   -0.05    0.30 
  -3 -16   4    0.00    0.28 
  -3  16   4   -0.19    0.28 
   3  16  -4   -0.24    0.24 
   2 -16  -4    0.40    0.35 
  -2 -16   4    1.01    0.44 
   2  16  -4    1.50    0.41 
   2  16  -4    0.92    0.44 
  -2  16   4    0.87    0.45 
  -1 -16   4   -0.28    0.22 
   1 -16  -4   -0.10    0.28 
   1  16  -4    0.54    0.35 
  -1  16   4    0.10    0.32 
   1  16  -4    0.70    0.33 
   0 -16  -4    1.10    0.42 
   0 -16   4    0.86    0.38 
   0  16  -4    0.65    0.31 
   0  16   4    1.22    0.52 
   0  16  -4    0.76    0.35 
   1  16   4    0.24    0.34 
  -1  16  -4    0.27    0.25 
   2  16   4    0.58    0.34 
  -3 -16  -4    0.17    0.37 
   3  16   4    0.93    0.48 
   4 -16   4    0.80    0.45 
  -4 -16  -4    1.60    0.64 
   4  16   4    0.83    0.48 
   5 -16   4    0.15    0.38 
  -5 -16  -4    0.24    0.41 
   5  16   4    0.64    0.52 
   7  17  -4    3.22    0.81 
  -6 -17   4    2.40    0.77 
   6 -17  -4    1.38    0.62 
  -6  17   4    2.67    0.71 
   6  17  -4    2.27    0.65 
  -5 -17   4    1.59    0.61 
   5 -17  -4    2.52    0.66 
  -5  17   4    0.60    0.44 
   5  17  -4    2.45    0.62 
  -4 -17   4    1.22    0.52 
   4 -17  -4    0.33    0.40 
   4  17  -4    0.26    0.32 
  -4  17   4   -0.14    0.36 
   3 -17  -4    0.87    0.43 
  -3 -17   4    0.62    0.42 
   3  17  -4    0.16    0.30 
  -3  17   4    0.59    0.47 
   2 -17  -4   12.54    1.01 
  -2 -17   4   12.62    1.10 
  -2  17   4   13.32    1.21 
   2  17  -4   11.65    1.13 
   2  17  -4   13.08    1.14 
  -1 -17   4   18.40    1.25 
   1 -17  -4   15.77    1.08 
   1  17  -4   17.12    1.22 
  -1  17   4   15.93    1.28 
   0 -17   4   22.90    1.38 
   0  17  -4   23.76    1.42 
   0  17   4   21.94    1.53 
   1  17   4   13.81    1.27 
   2  17   4    0.46    0.42 
  -3 -17  -4    8.19    1.21 
   3  17   4    9.42    1.29 
  -4 -17  -4    2.23    0.73 
   4  17   4    0.85    0.59 
   5 -17   4    0.19    0.41 
  -6  18   4   -0.12    0.41 
  -5 -18   4    0.15    0.48 
   5 -18  -4   -0.40    0.38 
  -5  18   4   -0.34    0.37 
   4 -18  -4    0.59    0.47 
  -4 -18   4    1.95    0.60 
  -4  18   4    1.82    0.63 
   3 -18  -4    0.14    0.36 
  -3 -18   4    1.02    0.52 
  -3  18   4   -0.27    0.32 
   2 -18  -4   -0.15    0.28 
  -2 -18   4    0.02    0.36 
  -2  18   4   -0.04    0.35 
   2  18  -4   -0.13    0.30 
  -1 -18   4   -0.16    0.28 
  -1  18   4    0.45    0.38 
   1  18  -4   -0.22    0.29 
   0 -18   4    3.92    0.73 
   0  18  -4    4.48    0.78 
   0  18   4    3.16    0.77 
   1  18   4    0.02    0.36 
   2  18   4    0.43    0.53 
  -3 -18  -4    0.59    0.51 
   3  18   4    0.91    0.60 
   5 -19  -4   -0.24    0.34 
  -5  19   4    0.56    0.52 
  -4 -19   4    3.43    0.83 
   4 -19  -4    3.19    0.76 
  -4  19   4    1.52    0.62 
   3 -19  -4    0.16    0.41 
  -3 -19   4    0.04    0.41 
  -3  19   4   -0.34    0.36 
  -2 -19   4    5.34    0.94 
   2  19  -4    6.84    1.08 
  -2  19   4    5.81    1.05 
  -1 -19   4    1.21    0.53 
   1  19  -4    0.83    0.46 
  -1  19   4    0.71    0.39 
   0  19   4   -0.14    0.39 
   1  19   4    2.12    0.75 
   2  19   4    3.07    0.97 
   4 -20  -4    1.67    0.65 
  -3 -20   4    8.15    1.20 
  -3  20   4    6.53    1.26 
  -2 -20   4    0.69    0.49 
  -2  20   4    1.45    0.64 
   2  20  -4    0.04    0.47 
  -1 -20   4    0.68    0.45 
   1  20  -4    0.44    0.40 
  -1  20   4    0.90    0.44 
  -2 -21   4    2.31    0.72 
   2  21  -4    1.89    0.87 
  -1 -21   4    0.90    0.65 
 -11   0   5   -0.14    0.45 
 -10   0   5    0.21    0.45 
  10   0  -5    0.49    0.47 
   9   0  -5    0.25    0.37 
   9   0  -5    0.41    0.30 
  -9   0   5   -0.23    0.31 
   8   0  -5   -0.26    0.25 
  -8   0   5   -0.23    0.26 
   8   0  -5    0.08    0.24 
  -7   0   5   -0.13    0.27 
   7   0  -5   -0.09    0.22 
   7   0  -5    0.16    0.26 
   6   0  -5   -0.20    0.20 
   6   0  -5    0.05    0.19 
  -6   0   5   -0.17    0.21 
   5   0  -5    0.46    0.22 
  -5   0   5    0.08    0.19 
   5   0  -5    0.16    0.19 
  -4   0   5   -0.14    0.09 
   4   0  -5    0.01    0.14 
   4   0  -5   -0.10    0.10 
  -3   0   5   -0.02    0.15 
   3   0  -5   -0.03    0.10 
   3   0  -5   -0.02    0.11 
  -2   0   5   -0.10    0.10 
   2   0  -5   -0.09    0.09 
   2   0  -5    0.10    0.11 
   1   0  -5   -0.05    0.09 
  -1   0   5   -0.09    0.09 
   1   0  -5   -0.07    0.10 
  -1   0   5    0.10    0.12 
   0   0  -5    0.65    0.19 
   0   0   5    0.50    0.16 
   1   0   5   -0.09    0.08 
  -1   0  -5    0.03    0.13 
   1   0   5    0.05    0.09 
   2   0   5    0.05    0.07 
  -2   0  -5   -0.14    0.07 
   2   0   5    0.08    0.15 
  -3   0  -5   -0.09    0.07 
  -3   0  -5    0.24    0.20 
   3   0   5   -0.20    0.14 
  -4   0  -5   -0.17    0.19 
   4   0   5    0.09    0.23 
   5   0   5    0.25    0.26 
  -5   0  -5    0.72    0.34 
   6   0   5   -0.29    0.23 
  -6   0  -5   -0.05    0.28 
   7   0   5   -0.12    0.31 
  -7   0  -5    0.18    0.39 
  -8   0  -5    0.35    0.47 
   8   0   5   -0.16    0.38 
 -11  -1   5    0.79    0.60 
 -11   1   5    0.27    0.46 
 -10  -1   5    9.06    1.24 
  10  -1  -5    6.87    1.05 
  10  -1  -5   10.24    0.96 
  10   1  -5    7.13    1.09 
 -10   1   5    8.76    1.19 
   9  -1  -5    2.59    0.61 
   9  -1  -5    3.87    0.74 
  -9  -1   5    4.70    0.85 
   9   1  -5    5.17    0.73 
  -9   1   5    3.27    0.72 
   9   1  -5    2.84    0.64 
   8  -1  -5    0.38    0.31 
   8  -1  -5    0.80    0.40 
  -8  -1   5   -0.15    0.33 
   8   1  -5    0.22    0.27 
  -8   1   5    0.18    0.36 
   8   1  -5    0.61    0.40 
  -7  -1   5   17.80    1.20 
   7  -1  -5   19.08    1.13 
   7  -1  -5   16.47    0.99 
   7   1  -5   16.99    0.94 
  -7   1   5   16.12    1.14 
   7   1  -5   16.13    1.09 
   6  -1  -5   10.46    0.78 
   6  -1  -5   11.75    0.79 
  -6  -1   5    9.47    0.84 
  -6   1   5   11.64    0.90 
   6   1  -5   12.05    0.84 
   6   1  -5   13.27    0.76 
  -5  -1   5  117.77    3.12 
   5  -1  -5  117.04    2.83 
   5  -1  -5  116.75    2.87 
  -5   1   5  116.13    3.10 
   5   1  -5  118.17    2.95 
   5   1  -5  118.72    2.72 
  -4  -1   5    1.17    0.33 
   4  -1  -5    0.82    0.24 
   4  -1  -5    1.14    0.27 
   4   1  -5    1.69    0.29 
   4   1  -5    1.00    0.27 
  -4   1   5    0.92    0.29 
  -3  -1   5    7.05    0.53 
   3  -1  -5    6.89    0.45 
   3  -1  -5    6.84    0.47 
   3   1  -5    7.38    0.45 
  -3   1   5    5.66    0.51 
   3   1  -5    6.97    0.48 
  -2  -1   5    0.02    0.14 
   2  -1  -5    0.09    0.10 
   2  -1  -5   -0.04    0.11 
   2   1  -5   -0.02    0.09 
   2   1  -5    0.16    0.13 
  -2   1   5    0.01    0.11 
   1  -1  -5    2.18    0.28 
  -1  -1   5    1.77    0.27 
   1  -1  -5    1.94    0.30 
  -1  -1   5    2.62    0.33 
   1   1  -5    1.82    0.28 
   1   1  -5    2.47    0.31 
  -1   1   5    1.83    0.29 
   0  -1  -5  373.89    6.73 
   0  -1   5  382.59    6.58 
   0  -1  -5  372.92    6.85 
   0  -1   5  378.30    6.83 
   0   1  -5  367.47    6.80 
   0   1   5  381.39    6.90 
   0   1  -5  381.20    6.82 
   0   1   5  367.06    6.70 
   1  -1   5    3.44    0.22 
   1  -1   5    4.01    0.38 
  -1  -1  -5    3.21    0.40 
   1   1   5    3.44    0.28 
   1   1   5    3.60    0.46 
  -1   1  -5    3.55    0.37 
  -1   1  -5    3.65    0.22 
  -2  -1  -5    3.76    0.40 
   2  -1   5    3.73    0.48 
   2  -1   5    3.61    0.17 
   2   1   5    3.22    0.27 
  -2   1  -5    3.67    0.17 
  -2   1  -5    3.64    0.48 
  -2   1  -5    3.47    0.16 
   2   1   5    3.79    0.40 
  -3  -1  -5   16.20    0.89 
  -3  -1  -5   15.05    0.58 
   3  -1   5   14.85    0.87 
  -3   1  -5   14.77    0.84 
   3   1   5   15.97    0.61 
   3   1   5   15.09    0.87 
  -3   1  -5   15.44    0.37 
   4  -1   5   28.85    1.32 
  -4  -1  -5   27.51    1.28 
   4   1   5   27.85    1.28 
  -4   1  -5   27.53    1.30 
   5  -1   5    8.39    0.78 
  -5  -1  -5    7.06    0.69 
  -5   1  -5    8.57    0.79 
   5   1   5    6.55    0.70 
  -6  -1  -5    7.87    0.98 
   6  -1   5    7.41    0.80 
   6   1   5    7.69    0.81 
  -6   1  -5    7.31    0.78 
  -7  -1  -5    0.21    0.33 
   7  -1   5   -0.52    0.20 
  -7   1  -5    0.72    0.38 
   7   1   5   -0.25    0.26 
   8  -1   5    2.15    0.67 
  -8  -1  -5    2.84    0.76 
  -8   1  -5    2.38    0.69 
   8   1   5    1.97    0.60 
 -11  -2   5    0.26    0.55 
 -11   2   5    1.15    0.65 
  10  -2  -5    0.48    0.40 
  10  -2  -5   -0.42    0.31 
 -10  -2   5    1.46    0.56 
 -10   2   5    0.59    0.47 
  10   2  -5    1.04    0.59 
   9  -2  -5    0.06    0.29 
   9  -2  -5   -0.35    0.32 
  -9  -2   5   -0.13    0.33 
   9   2  -5   -0.04    0.36 
  -9   2   5    0.02    0.31 
  -8  -2   5    1.67    0.57 
   8  -2  -5    2.07    0.51 
   8  -2  -5    1.63    0.48 
  -8   2   5    1.43    0.50 
   8   2  -5    1.57    0.53 
   8   2  -5    1.98    0.45 
   7  -2  -5    1.47    0.43 
   7  -2  -5    1.38    0.41 
  -7  -2   5    1.29    0.44 
   7   2  -5    1.35    0.44 
  -7   2   5    1.57    0.50 
   7   2  -5    1.62    0.37 
   6  -2  -5    3.36    0.54 
  -6  -2   5    3.48    0.61 
   6  -2  -5    3.79    0.56 
   6   2  -5    3.70    0.59 
   6   2  -5    3.52    0.47 
  -6   2   5    3.53    0.60 
   5  -2  -5    0.33    0.22 
   5  -2  -5    0.46    0.22 
  -5  -2   5    0.15    0.22 
  -5   2   5    0.19    0.25 
   5   2  -5    0.62    0.27 
   5   2  -5    0.50    0.19 
   4  -2  -5    5.86    0.46 
  -4  -2   5    6.20    0.57 
   4  -2  -5    5.93    0.49 
  -4   2   5    6.23    0.58 
   4   2  -5    5.69    0.40 
   4   2  -5    4.97    0.48 
  -3  -2   5   65.83    1.87 
   3  -2  -5   64.96    1.76 
   3  -2  -5   66.31    1.63 
  -3   2   5   65.34    1.90 
   3   2  -5   64.71    1.55 
   3   2  -5   64.80    1.76 
  -2  -2   5   23.78    0.93 
   2  -2  -5   23.51    0.89 
   2  -2  -5   24.67    0.78 
   2   2  -5   23.77    0.78 
   2   2  -5   23.42    0.88 
  -2   2   5   22.77    0.95 
   1  -2  -5   24.47    0.77 
  -1  -2   5   23.13    0.81 
   1  -2  -5   24.19    0.90 
  -1  -2   5   24.70    0.85 
   1   2  -5   23.48    0.87 
   1   2  -5   24.59    0.81 
  -1   2   5   23.15    0.90 
   0  -2  -5   75.71    1.77 
   0  -2   5   75.94    1.87 
   0  -2   5   77.10    1.66 
   0  -2  -5   74.37    1.91 
   0   2   5   80.55    1.98 
   0   2  -5   76.60    1.90 
   0   2   5   78.83    1.86 
   1  -2   5   17.17    0.45 
  -1  -2  -5   16.24    0.78 
  -1  -2  -5   16.56    0.73 
   1  -2   5   16.68    0.77 
   1   2   5   16.65    0.68 
  -1   2  -5   17.35    0.45 
  -1   2  -5   16.20    0.78 
   1   2   5   17.10    0.81 
   2  -2   5    9.86    0.67 
  -2  -2  -5   11.41    0.66 
   2   2   5   11.20    0.54 
  -2   2  -5   10.86    0.68 
   2   2   5   10.86    0.69 
  -3  -2  -5    0.33    0.15 
  -3  -2  -5    0.49    0.24 
   3  -2   5    0.82    0.28 
   3   2   5    0.48    0.24 
  -3   2  -5    0.77    0.28 
   3   2   5    0.71    0.19 
  -4  -2  -5    0.18    0.24 
   4  -2   5    0.29    0.26 
  -4  -2  -5    0.40    0.17 
   4   2   5    0.18    0.22 
  -4   2  -5    0.64    0.30 
  -5  -2  -5    6.34    0.83 
   5  -2   5    7.84    0.74 
   5   2   5    8.59    0.78 
  -5   2  -5    6.88    0.73 
  -6  -2  -5    0.18    0.31 
   6  -2   5    0.13    0.29 
   6   2   5    0.18    0.33 
  -6   2  -5    0.65    0.35 
  -7  -2  -5    2.26    0.61 
   7  -2   5    2.33    0.63 
  -7   2  -5    0.86    0.45 
   7   2   5    1.22    0.47 
  -8  -2  -5    0.52    0.45 
   8  -2   5    0.33    0.40 
   8   2   5    0.24    0.39 
  -8   2  -5    0.23    0.40 
  11  -3  -5    0.37    0.48 
 -10  -3   5    0.32    0.51 
  10  -3  -5    1.21    0.49 
  10  -3  -5    0.88    0.45 
 -10   3   5    0.05    0.43 
  10   3  -5    0.91    0.57 
   9  -3  -5    0.22    0.37 
  -9  -3   5    0.03    0.40 
   9  -3  -5    0.10    0.34 
  -9   3   5    0.20    0.35 
   9   3  -5   -0.24    0.24 
   8  -3  -5    3.21    0.63 
  -8  -3   5    2.94    0.69 
   8  -3  -5    1.69    0.48 
   8   3  -5    3.03    0.68 
  -8   3   5    2.38    0.61 
   7  -3  -5    5.60    0.76 
  -7  -3   5    5.57    0.85 
   7  -3  -5    4.51    0.66 
  -7   3   5    4.54    0.74 
   7   3  -5    5.15    0.51 
   7   3  -5    5.45    0.81 
  -6  -3   5   -0.41    0.19 
   6  -3  -5   -0.18    0.20 
   6  -3  -5   -0.14    0.18 
   6   3  -5   -0.29    0.18 
  -6   3   5   -0.02    0.23 
   6   3  -5    0.04    0.17 
   5  -3  -5   30.75    1.18 
  -5  -3   5   31.89    1.41 
   5  -3  -5   32.87    1.29 
   5   3  -5   29.02    1.28 
  -5   3   5   28.64    1.35 
   5   3  -5   30.46    1.02 
   4  -3  -5    0.67    0.23 
   4  -3  -5    0.16    0.13 
  -4  -3   5    0.76    0.27 
  -4   3   5    0.49    0.25 
   4   3  -5    0.64    0.17 
   4   3  -5    0.10    0.17 
  -3  -3   5   32.53    1.24 
   3  -3  -5   32.91    1.18 
   3  -3  -5   34.67    1.03 
   3   3  -5   32.41    1.17 
  -3   3   5   32.01    1.26 
   3   3  -5   34.93    0.95 
   2  -3  -5   44.26    1.14 
  -2  -3   5   44.43    1.36 
   2  -3  -5   44.69    1.37 
   2   3  -5   46.14    1.15 
   2   3  -5   43.90    1.33 
  -2   3   5   48.43    1.49 
   1  -3  -5   68.21    1.51 
   1  -3  -5   68.18    1.78 
  -1  -3   5   68.44    1.62 
  -1  -3   5   68.02    1.66 
  -1   3   5   70.23    1.84 
   1   3  -5   67.37    1.59 
   1   3  -5   66.32    1.72 
   0  -3   5   36.15    1.12 
   0  -3  -5   35.11    1.17 
   0  -3  -5   34.88    1.01 
   0  -3   5   36.28    0.95 
   0   3   5   33.42    1.18 
   0   3  -5   39.24    1.20 
   0   3   5   36.06    1.17 
   1  -3   5   49.15    1.48 
   1  -3   5   49.91    0.97 
   1  -3   5   50.30    0.96 
  -1  -3  -5   49.67    1.38 
  -1  -3  -5   48.37    1.49 
   1   3   5   49.53    1.53 
  -1   3  -5   48.86    1.50 
  -1   3  -5   50.84    0.96 
   1   3   5   47.86    1.38 
   2  -3   5    6.14    0.51 
  -2  -3  -5    6.11    0.49 
  -2  -3  -5    5.38    0.50 
   2   3   5    6.46    0.54 
   2   3   5    5.73    0.42 
  -2   3  -5    6.21    0.52 
  -3  -3  -5   24.06    0.92 
   3  -3   5   24.71    1.15 
  -3  -3  -5   23.35    1.07 
   3   3   5   25.43    0.95 
   3   3   5   25.33    1.14 
  -3   3  -5   24.73    1.13 
  -4  -3  -5    0.93    0.27 
  -4  -3  -5    1.39    0.37 
   4  -3   5    1.06    0.32 
  -4   3  -5    1.34    0.38 
   4   3   5    1.52    0.32 
   4   3   5    1.49    0.40 
   5  -3   5    1.21    0.41 
  -5  -3  -5    0.87    0.36 
   5   3   5    0.46    0.31 
  -5   3  -5    1.30    0.41 
   5   3   5    0.83    0.35 
   6  -3   5    6.84    0.93 
  -6  -3  -5    6.92    0.92 
  -6   3  -5    5.95    0.86 
   6   3   5    7.50    0.97 
   6   3   5    5.98    0.82 
  -7  -3  -5    6.24    0.98 
   7  -3   5    6.94    1.00 
   7   3   5    6.79    0.90 
  -7   3  -5    7.09    1.03 
   7   3   5    5.99    0.94 
  -8  -3  -5    1.21    0.58 
   8  -3   5    1.54    0.55 
  -8   3  -5    1.06    0.53 
   8   3   5    1.70    0.54 
  10  -4  -5    0.54    0.47 
 -10  -4   5    1.02    0.60 
  10  -4  -5    0.86    0.51 
 -10   4   5    1.11    0.51 
  10   4  -5    0.19    0.50 
  -9  -4   5    7.74    1.14 
   9  -4  -5    7.03    0.95 
   9  -4  -5    5.30    0.87 
   9   4  -5    7.54    1.11 
  -9   4   5    6.04    0.99 
   8  -4  -5    6.67    0.86 
  -8  -4   5    7.03    1.01 
   8  -4  -5    6.38    0.88 
  -8   4   5    6.25    0.93 
   8   4  -5    6.98    0.96 
   7  -4  -5   30.17    1.40 
  -7  -4   5   31.95    1.65 
   7  -4  -5   31.46    1.52 
   7   4  -5   32.66    1.62 
  -7   4   5   32.57    1.62 
   6  -4  -5    0.17    0.24 
  -6  -4   5    0.25    0.23 
   6  -4  -5    0.25    0.21 
   6   4  -5    0.13    0.17 
  -6   4   5    0.49    0.32 
   6   4  -5   -0.14    0.21 
   5  -4  -5    0.81    0.31 
   5  -4  -5    1.12    0.29 
  -5  -4   5    1.30    0.40 
   5   4  -5    1.25    0.23 
  -5   4   5    1.41    0.37 
   5   4  -5    0.39    0.26 
   4  -4  -5    0.53    0.26 
   4  -4  -5    0.39    0.16 
  -4  -4   5    0.44    0.23 
   4   4  -5    0.38    0.13 
  -4   4   5    0.39    0.23 
   4   4  -5    0.15    0.19 
   3  -4  -5   39.51    1.07 
  -3  -4   5   36.15    1.35 
   3  -4  -5   36.88    1.30 
   3   4  -5   37.87    1.30 
   3   4  -5   38.34    0.98 
  -3   4   5   36.02    1.39 
   2  -4  -5   25.70    0.74 
   2  -4  -5   24.16    0.99 
  -2  -4   5   26.13    1.00 
   2   4  -5   25.59    0.75 
  -2   4   5   25.33    1.06 
   2   4  -5   23.87    0.94 
  -1  -4   5    0.11    0.11 
   1  -4  -5    0.24    0.10 
   1  -4  -5    0.15    0.13 
  -1  -4   5    0.18    0.13 
   1   4  -5    0.10    0.14 
   1   4  -5    0.16    0.12 
  -1   4   5    0.15    0.17 
   0  -4   5   22.27    0.70 
   0  -4  -5   22.07    0.91 
   0  -4   5   22.00    0.83 
   0  -4  -5   21.66    0.73 
   0   4   5   22.71    0.93 
   0   4  -5   22.75    0.91 
   1  -4   5    0.05    0.05 
  -1  -4  -5    0.01    0.13 
   1  -4   5    0.11    0.05 
  -1  -4  -5    0.06    0.14 
   1  -4   5    0.04    0.13 
   1   4   5   -0.02    0.12 
   1   4   5    0.15    0.17 
  -1   4  -5    0.20    0.15 
   2  -4   5   47.06    1.58 
  -2  -4  -5   49.03    1.49 
  -2  -4  -5   50.48    1.60 
   2   4   5   46.44    1.58 
  -2   4  -5   50.16    1.63 
   2   4   5   50.35    1.48 
  -3  -4  -5    2.67    0.39 
  -3  -4  -5    2.25    0.44 
   3  -4   5    3.51    0.53 
   3   4   5    2.83    0.42 
  -3   4  -5    2.99    0.50 
   3   4   5    2.03    0.40 
   4  -4   5    0.09    0.24 
  -4  -4  -5    0.10    0.22 
  -4  -4  -5   -0.07    0.15 
   4   4   5   -0.28    0.17 
   4   4   5   -0.21    0.13 
  -4   4  -5   -0.10    0.20 
   4   4   5   -0.23    0.17 
  -5  -4  -5   -0.23    0.21 
   5  -4   5   -0.04    0.19 
   5   4   5   -0.22    0.14 
   5   4   5   -0.09    0.25 
  -5   4  -5   -0.04    0.21 
   6  -4   5   26.10    1.50 
  -6  -4  -5   22.38    1.38 
   6   4   5   28.16    1.52 
   6   4   5   24.51    1.38 
  -6   4  -5   25.49    1.45 
  -7  -4  -5   11.18    1.08 
   7  -4   5   10.05    1.03 
   7   4   5   11.47    1.00 
   7   4   5   10.12    1.06 
  -7   4  -5   10.58    1.04 
   8  -4   5    6.31    1.06 
  -8  -4  -5    4.85    0.90 
  -8   4  -5    4.19    0.96 
   8   4   5    5.10    0.88 
   8   4   5    4.86    0.95 
  10  -5  -5   -0.08    0.41 
 -10  -5   5    0.45    0.47 
  10  -5  -5    0.38    0.45 
 -10   5   5    0.82    0.44 
 -10   5   5   -0.11    0.32 
  10   5  -5    0.14    0.43 
   9  -5  -5   -0.18    0.32 
  -9  -5   5    0.52    0.46 
   9  -5  -5    0.41    0.39 
  -9   5   5    0.92    0.47 
   9   5  -5    1.09    0.53 
   8  -5  -5    6.62    0.86 
   8  -5  -5    6.31    0.91 
  -8  -5   5    6.74    1.00 
  -8   5   5    5.12    0.84 
   8   5  -5    6.11    0.92 
   7  -5  -5    1.43    0.43 
  -7  -5   5    1.17    0.47 
   7  -5  -5    0.93    0.36 
  -7   5   5    0.95    0.40 
   7   5  -5    0.40    0.37 
   6  -5  -5    0.65    0.28 
   6  -5  -5    0.38    0.28 
  -6  -5   5    0.49    0.31 
   6   5  -5    0.35    0.29 
  -6   5   5    0.66    0.35 
   6   5  -5    0.43    0.21 
  -5  -5   5    4.70    0.68 
   5  -5  -5    5.20    0.44 
   5  -5  -5    3.75    0.57 
   5   5  -5    4.38    0.63 
  -5   5   5    4.48    0.64 
   5   5  -5    4.15    0.31 
   4  -5  -5   20.88    0.81 
  -4  -5   5   20.89    1.08 
   4  -5  -5   21.74    1.04 
  -4   5   5   20.49    1.09 
   4   5  -5   21.72    1.05 
   4   5  -5   21.08    0.65 
   3  -5  -5   21.09    0.69 
   3  -5  -5   19.95    0.94 
  -3  -5   5   19.81    0.96 
   3   5  -5   20.47    0.60 
   3   5  -5   18.72    0.89 
  -3   5   5   18.28    0.97 
   2  -5  -5   80.65    1.63 
  -2  -5   5   77.67    2.04 
   2  -5  -5   80.06    2.11 
   2   5  -5   78.29    1.65 
  -2   5   5   80.13    2.22 
   2   5  -5   78.38    2.04 
   1  -5  -5    0.85    0.14 
  -1  -5   5    0.70    0.17 
   1  -5  -5    1.01    0.27 
  -1  -5   5    0.88    0.21 
   1   5  -5    0.45    0.17 
  -1   5   5    0.76    0.26 
   0  -5  -5    6.84    0.51 
   0  -5  -5    6.57    0.37 
   0  -5   5    6.12    0.37 
   0  -5   5    7.02    0.45 
   0   5   5    6.00    0.50 
   0   5  -5    5.79    0.46 
   1  -5   5   49.03    1.51 
  -1  -5  -5   49.08    1.55 
   1  -5   5   51.99    1.07 
  -1  -5  -5   52.50    1.39 
   1  -5   5   50.10    1.07 
   1   5   5   50.90    1.60 
  -1   5  -5   51.73    1.58 
   1   5   5   53.08    1.60 
   2  -5   5    6.12    0.54 
  -2  -5  -5    5.92    0.47 
  -2  -5  -5    5.67    0.51 
   2   5   5    5.79    0.54 
  -2   5  -5    6.23    0.56 
   2   5   5    7.09    0.53 
   3  -5   5    3.62    0.55 
  -3  -5  -5    2.96    0.47 
  -3  -5  -5    3.20    0.50 
  -3   5  -5    2.79    0.51 
   3   5   5    3.02    0.48 
   3   5   5    3.18    0.48 
   3   5   5    3.26    0.50 
   4  -5   5    0.41    0.23 
  -4  -5  -5    0.29    0.26 
  -4  -5  -5    0.55    0.24 
  -4   5  -5    0.49    0.31 
   4   5   5    0.08    0.21 
   4   5   5    0.40    0.23 
   4   5   5    0.62    0.25 
   5  -5   5    2.55    0.57 
  -5  -5  -5    2.50    0.54 
   5   5   5    3.08    0.58 
  -5   5  -5    1.98    0.51 
   5   5   5    3.40    0.60 
   6  -5   5    2.71    0.62 
  -6  -5  -5    1.86    0.52 
   6   5   5    1.69    0.50 
  -6   5  -5    2.16    0.53 
   6   5   5    3.26    0.68 
   7  -5   5    0.01    0.36 
  -7  -5  -5    0.00    0.34 
  -7   5  -5    0.14    0.31 
   7   5   5   -0.04    0.33 
   7   5   5    0.24    0.35 
  -8  -5  -5    0.21    0.44 
   8   5   5    0.20    0.35 
   8   5   5    0.15    0.43 
 -10  -6   5    1.35    0.64 
  10  -6  -5    0.75    0.52 
  10   6  -5    0.11    0.49 
 -10   6   5    1.40    0.54 
   9  -6  -5    3.48    0.66 
  -9  -6   5    3.63    0.88 
   9  -6  -5    4.98    0.88 
   9   6  -5    3.73    0.77 
  -9   6   5    3.86    0.81 
   8  -6  -5   24.05    1.28 
  -8  -6   5   20.32    1.41 
   8  -6  -5   21.47    1.36 
   8   6  -5   21.24    1.41 
  -8   6   5   22.40    1.43 
   7  -6  -5    6.69    0.63 
   7  -6  -5    6.01    0.86 
  -7  -6   5    6.95    0.98 
   7   6  -5    6.41    0.89 
  -7   6   5    6.20    0.86 
   6  -6  -5    0.56    0.29 
  -6  -6   5    0.71    0.39 
   6  -6  -5    0.49    0.24 
  -6   6   5    0.93    0.41 
   6   6  -5    0.62    0.33 
   5  -6  -5    4.28    0.41 
   5  -6  -5    3.91    0.58 
  -5  -6   5    4.19    0.66 
  -5   6   5    4.81    0.69 
   5   6  -5    5.47    0.71 
  -4  -6   5   57.18    1.96 
   4  -6  -5   61.14    1.96 
   4  -6  -5   60.80    1.52 
  -4   6   5   61.10    2.05 
   4   6  -5   59.88    1.24 
   4   6  -5   57.14    1.90 
   4   6  -5   67.80    1.51 
   3  -6  -5   55.84    1.78 
  -3  -6   5   57.68    1.82 
   3  -6  -5   56.52    1.31 
  -3   6   5   56.14    1.87 
   3   6  -5   54.74    1.73 
   3   6  -5   58.27    1.18 
   3   6  -5   58.18    1.17 
   2  -6  -5   30.60    0.75 
   2  -6  -5   29.73    1.18 
  -2  -6   5   28.72    1.12 
  -2   6   5   31.59    1.29 
   2   6  -5   32.33    1.18 
   2   6  -5   31.56    0.81 
  -2   6   5   31.18    0.73 
   1  -6  -5    6.65    0.29 
   1  -6  -5    7.47    0.54 
  -1  -6   5    6.53    0.38 
  -1  -6   5    6.08    0.45 
  -1   6   5    6.20    0.55 
   1   6  -5    7.30    0.53 
   0  -6  -5   21.73    0.94 
   0  -6   5   19.20    0.71 
   0  -6  -5   20.98    0.66 
   0  -6   5   18.77    0.78 
   0   6   5   19.14    0.94 
   0   6  -5   19.61    0.89 
   1  -6   5    1.50    0.19 
  -1  -6  -5    1.58    0.26 
  -1  -6  -5    1.32    0.30 
   1  -6   5    1.10    0.29 
   1   6   5    1.00    0.29 
  -1   6  -5    1.16    0.31 
   1   6   5    1.62    0.33 
  -2  -6  -5   61.10    1.69 
  -2  -6  -5   57.18    1.80 
   2  -6   5   56.83    1.80 
   2   6   5   60.87    1.87 
   2   6   5   62.81    1.86 
  -2   6  -5   58.94    1.85 
  -3  -6  -5   20.07    0.99 
   3  -6   5   22.58    1.13 
  -3  -6  -5   19.57    1.01 
   3   6   5   22.75    1.07 
   3   6   5   21.43    1.08 
   3   6   5   20.26    1.01 
  -3   6  -5   20.19    1.06 
  -4  -6  -5   16.07    0.97 
   4  -6   5   16.91    1.06 
  -4  -6  -5   16.68    0.98 
  -4  -6  -5   15.65    0.91 
  -4   6  -5   17.93    1.07 
   4   6   5   15.38    0.95 
   4   6   5   14.51    0.90 
   4   6   5   15.43    0.96 
   5  -6   5    0.07    0.28 
  -5  -6  -5   -0.07    0.21 
  -5  -6  -5    0.33    0.26 
  -5  -6  -5    0.61    0.33 
   5   6   5   -0.23    0.20 
  -5   6  -5    0.26    0.24 
   5   6   5    0.32    0.30 
   5   6   5   -0.29    0.19 
  -6  -6  -5   16.44    1.17 
   6  -6   5   17.03    1.24 
  -6   6  -5   13.33    1.09 
   6   6   5   15.80    1.11 
   6   6   5   17.92    1.23 
  -7  -6  -5    4.11    0.78 
   7  -6   5    5.16    0.90 
   7   6   5    3.37    0.71 
   7   6   5    4.44    0.83 
  -7   6  -5    4.90    0.88 
  -8  -6  -5    2.09    0.74 
   8   6   5    1.47    0.74 
   8   6   5    3.81    0.78 
 -10  -7   5    0.13    0.45 
  10  -7  -5    0.16    0.47 
 -10   7   5    1.15    0.69 
   9  -7  -5    0.20    0.38 
  -9  -7   5    0.01    0.41 
   9   7  -5   -0.40    0.37 
  -9   7   5   -0.14    0.30 
  -8  -7   5    9.24    1.20 
   8  -7  -5    8.74    0.79 
   8  -7  -5    8.68    1.10 
  -8   7   5   10.39    0.84 
   8   7  -5   11.68    1.11 
  -8   7   5    8.97    1.14 
   7  -7  -5    2.27    0.47 
   7  -7  -5    1.49    0.45 
  -7  -7   5    2.64    0.62 
  -7   7   5    2.10    0.55 
   7   7  -5    1.81    0.51 
  -6  -7   5   -0.31    0.23 
   6  -7  -5   -0.05    0.18 
   6  -7  -5    0.14    0.21 
  -6   7   5    0.11    0.22 
   6   7  -5    0.09    0.25 
  -5  -7   5   21.20    1.21 
   5  -7  -5   20.38    1.15 
   5  -7  -5   20.53    0.85 
  -5   7   5   21.74    1.22 
   5   7  -5   18.56    1.09 
   4  -7  -5   -0.13    0.22 
   4  -7  -5    0.15    0.13 
  -4  -7   5   -0.10    0.19 
  -4   7   5    0.32    0.25 
   4   7  -5    0.11    0.22 
   3  -7  -5   10.09    0.70 
  -3  -7   5    7.87    0.63 
   3  -7  -5    9.25    0.37 
   3   7  -5    9.56    0.67 
   3   7  -5    9.14    0.26 
   3   7  -5    8.77    0.26 
  -3   7   5    9.50    0.75 
   2  -7  -5   18.64    0.45 
  -2  -7   5   20.39    0.93 
  -2  -7   5   18.75    0.57 
   2  -7  -5   18.59    0.94 
  -2   7   5   19.98    1.03 
  -2   7   5   18.49    0.44 
   2   7  -5   17.52    0.88 
   2   7  -5   19.16    0.56 
   1  -7  -5    4.27    0.22 
  -1  -7   5    4.04    0.40 
  -1  -7   5    4.31    0.31 
   1  -7  -5    4.23    0.20 
   1  -7  -5    4.64    0.46 
  -1   7   5    3.30    0.50 
   1   7  -5    3.76    0.48 
   0  -7  -5   -0.05    0.13 
   0  -7   5    0.35    0.16 
   0  -7   5    0.18    0.13 
   0  -7  -5    0.08    0.09 
   0   7  -5    0.28    0.19 
   0   7   5   -0.22    0.12 
  -1  -7  -5   16.59    0.86 
   1  -7   5   17.74    0.61 
  -1  -7  -5   16.89    0.68 
   1  -7   5   16.67    0.82 
  -1   7  -5   17.71    0.89 
   1   7   5   15.98    0.90 
  -2  -7  -5    0.09    0.19 
  -2  -7  -5    0.26    0.19 
   2  -7   5    0.06    0.19 
   2   7   5    0.33    0.21 
  -2   7  -5    0.14    0.20 
   2   7   5   -0.09    0.15 
   3  -7   5   44.28    1.68 
  -3  -7  -5   44.68    1.60 
  -3  -7  -5   46.49    1.57 
   3   7   5   47.27    1.69 
   3   7   5   45.59    1.56 
  -3   7  -5   41.35    1.61 
   3   7   5   44.19    1.63 
  -4  -7  -5    6.93    0.67 
  -4  -7  -5    6.98    0.66 
  -4  -7  -5    7.89    0.70 
   4  -7   5    6.15    0.80 
   4   7   5    6.14    0.76 
   4   7   5    6.45    0.65 
  -4   7  -5    6.84    0.70 
   4   7   5    5.96    0.62 
  -5  -7  -5    0.91    0.36 
  -5  -7  -5    1.14    0.39 
  -5  -7  -5    0.57    0.36 
   5  -7   5    2.01    0.53 
   5   7   5    0.50    0.30 
  -5   7  -5    0.46    0.37 
   5   7   5    1.15    0.43 
   5   7   5    0.61    0.32 
  -6  -7  -5    7.36    0.92 
  -6  -7  -5    8.37    1.02 
   6  -7   5    8.30    1.06 
  -6   7  -5    8.42    0.89 
   6   7   5    7.16    0.90 
   6   7   5    8.61    0.89 
   7  -7   5    0.86    0.42 
  -7  -7  -5    0.11    0.35 
  -7  -7  -5   -0.03    0.38 
   7   7   5    0.59    0.46 
  -7   7  -5    0.16    0.38 
   7   7   5    0.54    0.40 
   9  -8  -5    0.94    0.44 
  -9  -8   5    1.63    0.60 
  -9   8   5    0.69    0.48 
   9   8  -5    1.55    0.59 
  -8  -8   5    7.36    1.12 
   8  -8  -5    8.22    1.11 
  -8   8   5    9.10    0.97 
   8   8  -5    7.37    1.06 
  -7  -8   5    7.04    1.04 
   7  -8  -5    5.86    0.84 
  -7   8   5    5.12    0.80 
   7   8  -5    4.57    0.79 
  -6  -8   5    3.34    0.67 
   6  -8  -5    5.58    0.81 
  -6   8   5    4.48    0.74 
   6   8  -5    5.30    0.78 
   5  -8  -5   -0.04    0.24 
  -5  -8   5    0.27    0.22 
   5  -8  -5    0.03    0.14 
   5   8  -5   -0.01    0.26 
  -5   8   5    0.41    0.23 
   4  -8  -5    9.79    0.78 
   4  -8  -5   10.36    0.46 
  -4  -8   5    9.43    0.79 
   4   8  -5    9.54    0.75 
  -4   8   5    9.58    0.79 
  -3  -8   5   34.09    1.41 
   3  -8  -5   34.72    0.75 
   3  -8  -5   33.36    1.40 
   3   8  -5   34.09    1.35 
  -3   8   5   37.14    1.54 
  -2  -8   5   10.19    0.38 
  -2  -8   5   10.26    0.69 
   2  -8  -5   11.47    0.75 
  -2   8   5   11.15    0.79 
   2   8  -5   10.79    0.69 
   2   8  -5    9.88    0.37 
   1  -8  -5    5.70    0.16 
  -1  -8   5    5.78    0.36 
  -1  -8   5    5.66    0.48 
   1  -8  -5    6.06    0.54 
   1  -8  -5    5.82    0.16 
  -1   8   5    5.83    0.56 
   1   8  -5    5.41    0.50 
   0  -8  -5   -0.03    0.08 
   0  -8   5    0.13    0.11 
   0  -8   5    0.10    0.14 
   0  -8  -5    0.01    0.14 
   0   8   5    0.03    0.17 
   0   8  -5   -0.07    0.11 
  -1  -8  -5   37.90    1.39 
  -1  -8  -5   37.90    1.09 
   1  -8   5   36.34    1.29 
   1  -8   5   39.71    1.09 
   1   8   5   36.13    1.47 
  -1   8  -5   40.50    1.43 
  -2  -8  -5    1.79    0.33 
  -2  -8  -5    1.43    0.35 
   2  -8   5    0.70    0.28 
  -2   8  -5    1.59    0.37 
   2   8   5    1.89    0.42 
  -3  -8  -5   63.88    2.01 
  -3  -8  -5   62.82    1.91 
   3  -8   5   64.58    2.13 
   3   8   5   62.33    2.11 
   3   8   5   64.44    2.06 
   3   8   5   65.80    1.94 
  -3   8  -5   63.89    2.09 
  -4  -8  -5    0.65    0.30 
   4  -8   5    1.03    0.37 
  -4  -8  -5    1.28    0.39 
  -4  -8  -5    1.31    0.39 
   4   8   5    1.41    0.40 
   4   8   5    0.85    0.34 
   4   8   5    0.30    0.26 
  -4   8  -5    0.37    0.30 
   5  -8   5    0.17    0.35 
  -5  -8  -5    0.70    0.31 
  -5  -8  -5    0.42    0.31 
  -5  -8  -5    0.03    0.32 
   5   8   5    0.18    0.29 
   5   8   5    1.00    0.40 
   5   8   5    0.74    0.38 
  -5   8  -5    0.51    0.34 
  -6  -8  -5   11.49    0.99 
   6  -8   5   10.01    1.02 
  -6  -8  -5   10.58    0.88 
   6   8   5   10.29    0.91 
   6   8   5   12.50    1.06 
  -6   8  -5    9.83    0.96 
   7  -8   5   -0.11    0.27 
  -7  -8  -5   -0.17    0.32 
  -7  -8  -5    0.29    0.31 
   7   8   5    0.35    0.37 
  -7   8  -5    0.36    0.34 
   7   8   5   -0.10    0.35 
   9  -9  -5    5.09    0.97 
  -9  -9   5    4.19    0.95 
  -9   9   5    7.15    1.07 
   9   9  -5    4.77    0.95 
   8  -9  -5    0.09    0.36 
  -8  -9   5    0.25    0.43 
   8   9  -5   -0.19    0.30 
  -8   9   5   -0.36    0.32 
  -7  -9   5    6.94    1.00 
   7  -9  -5    5.89    0.88 
   7   9  -5    6.92    0.96 
  -7   9   5    6.57    0.96 
   6  -9  -5    6.11    0.86 
  -6  -9   5    6.30    0.91 
  -6   9   5    6.47    0.89 
   6   9  -5    5.32    0.79 
   5  -9  -5    3.50    0.63 
  -5  -9   5    4.47    0.71 
  -5   9   5    3.17    0.62 
   5   9  -5    3.98    0.67 
   4  -9  -5    5.99    0.76 
  -4  -9   5    6.19    0.67 
   4   9  -5    6.08    0.63 
  -4   9   5    6.29    0.81 
   3  -9  -5    6.78    0.66 
  -3  -9   5    7.83    0.69 
   3   9  -5    6.70    0.61 
  -3   9   5    5.98    0.76 
   2  -9  -5    5.05    0.63 
  -2  -9   5    5.62    0.27 
  -2  -9   5    5.05    0.52 
   2   9  -5    5.22    0.26 
  -2   9   5    4.68    0.68 
   2   9  -5    4.86    0.60 
  -1  -9   5   13.77    0.78 
  -1  -9   5   15.51    0.60 
   1  -9  -5   15.49    0.88 
   1   9  -5   14.09    0.80 
  -1   9   5   13.65    0.90 
   0  -9   5   12.37    0.64 
   0  -9  -5   12.60    0.42 
   0  -9  -5   13.36    0.80 
   0  -9   5   11.73    0.65 
   0   9  -5   11.17    0.72 
   0   9   5   12.11    0.87 
  -1  -9  -5    2.67    0.28 
   1  -9   5    2.57    0.33 
  -1  -9  -5    2.58    0.43 
   1  -9   5    3.28    0.47 
   1   9   5    2.70    0.52 
  -1   9  -5    2.89    0.46 
   2  -9   5    1.75    0.40 
  -2  -9  -5    1.14    0.27 
  -2  -9  -5    0.97    0.31 
   2   9   5    1.55    0.41 
   2   9   5    1.07    0.27 
  -2   9  -5    1.03    0.31 
   3  -9   5   17.56    1.05 
  -3  -9  -5   17.83    0.91 
  -3  -9  -5   16.00    0.95 
   3   9   5   15.96    0.87 
   3   9   5   16.90    1.06 
  -3   9  -5   16.18    1.00 
   3   9   5   15.36    0.95 
  -4  -9  -5   13.03    0.87 
  -4  -9  -5   12.77    0.94 
  -4  -9  -5   13.51    0.90 
   4  -9   5   14.31    1.03 
   4   9   5   12.31    0.95 
   4   9   5   12.65    0.90 
  -4   9  -5   14.26    0.99 
   4   9   5   13.84    0.93 
  -5  -9  -5   -0.03    0.24 
  -5  -9  -5   -0.45    0.18 
  -5  -9  -5    0.09    0.23 
   5  -9   5    0.22    0.33 
   5   9   5    0.98    0.41 
   5   9   5    0.15    0.27 
  -5   9  -5    0.44    0.36 
   5   9   5   -0.26    0.20 
  -6  -9  -5    0.08    0.26 
  -6  -9  -5    0.05    0.34 
   6  -9   5   -0.05    0.35 
   6   9   5   -0.03    0.30 
   6   9   5   -0.06    0.30 
  -6   9  -5   -0.11    0.33 
  -7  -9  -5    4.66    0.83 
   7  -9   5    5.23    0.95 
   7   9   5    3.89    0.83 
  -7   9  -5    4.57    0.88 
  -9 -10   5    2.38    0.77 
   9 -10  -5    0.74    0.52 
   9  10  -5    1.48    0.65 
  -9  10   5    2.26    0.65 
  -8 -10   5   -0.43    0.32 
   8 -10  -5    0.66    0.43 
  -8  10   5    0.04    0.39 
   8  10  -5   -0.38    0.29 
  -7 -10   5    1.70    0.56 
   7 -10  -5    2.15    0.59 
   7  10  -5    1.59    0.55 
  -7  10   5    1.10    0.47 
  -6 -10   5    1.56    0.55 
   6 -10  -5    1.61    0.48 
   6  10  -5    1.15    0.45 
  -6  10   5    1.32    0.48 
   5 -10  -5    1.59    0.49 
  -5 -10   5    1.40    0.46 
  -5  10   5    1.47    0.45 
   5  10  -5    0.97    0.41 
   4 -10  -5    4.06    0.65 
  -4 -10   5    4.89    0.73 
   4  10  -5    3.61    0.60 
  -4  10   5    4.23    0.71 
  -3 -10   5    4.32    0.64 
   3 -10  -5    4.42    0.65 
  -3  10   5    3.89    0.64 
   3  10  -5    5.11    0.64 
  -2 -10   5    8.77    0.72 
   2 -10  -5    8.44    0.68 
  -2  10   5    8.74    0.76 
   2  10  -5    8.32    0.67 
  -1 -10   5   -0.01    0.11 
  -1 -10   5    0.36    0.22 
   1 -10  -5   -0.02    0.19 
  -1  10   5    0.06    0.15 
   1  10  -5    0.25    0.22 
   0 -10   5    6.83    0.48 
   0 -10   5    7.08    0.54 
   0 -10  -5    7.06    0.62 
   0  10   5    7.78    0.74 
   0  10  -5    5.99    0.54 
   1 -10   5    4.65    0.40 
  -1 -10  -5    4.55    0.59 
   1 -10   5    4.29    0.45 
  -1  10  -5    5.86    0.56 
   1  10   5    4.62    0.70 
  -2 -10  -5    0.09    0.22 
  -2 -10  -5   -0.03    0.13 
   2 -10   5    0.09    0.20 
   2  10   5    0.01    0.17 
  -2  10  -5    0.13    0.17 
   2  10   5   -0.19    0.19 
   3 -10   5    4.63    0.68 
  -3 -10  -5    5.71    0.54 
  -3 -10  -5    5.15    0.56 
  -3  10  -5    5.06    0.70 
   3  10   5    4.95    0.77 
   3  10   5    6.50    0.58 
  -4 -10  -5    7.50    0.67 
   4 -10   5    6.93    0.89 
  -4 -10  -5    7.49    0.76 
  -4 -10  -5    6.48    0.65 
   4  10   5    7.02    0.66 
   4  10   5    7.89    0.81 
   4  10   5    6.29    0.65 
  -4  10  -5    6.82    0.69 
   5 -10   5   -0.16    0.30 
  -5 -10  -5   -0.25    0.27 
  -5 -10  -5    0.13    0.27 
  -5 -10  -5   -0.03    0.25 
   5  10   5    0.51    0.33 
   5  10   5    0.62    0.35 
  -5  10  -5    0.45    0.33 
   5  10   5    0.06    0.29 
  -6 -10  -5    1.72    0.47 
   6 -10   5    1.65    0.55 
   6  10   5    1.04    0.44 
  -6  10  -5    0.67    0.44 
  -7 -10  -5    0.48    0.48 
   7  10   5   -0.26    0.43 
  -7  10  -5    0.09    0.40 
  -9  11   5    2.51    0.72 
  -8 -11   5    1.23    0.61 
   8 -11  -5    0.55    0.49 
  -8  11   5    0.57    0.45 
   8  11  -5    0.96    0.55 
  -7 -11   5    2.24    0.65 
   7 -11  -5    1.74    0.59 
   7  11  -5    1.93    0.61 
  -7  11   5    2.47    0.64 
  -6 -11   5   23.53    1.50 
   6 -11  -5   24.64    1.50 
  -6  11   5   26.02    1.51 
   6  11  -5   23.47    1.42 
   5 -11  -5    2.19    0.55 
  -5 -11   5    0.73    0.40 
   5  11  -5    0.98    0.40 
  -5  11   5    1.11    0.47 
   4 -11  -5    9.29    0.85 
  -4 -11   5   10.56    0.90 
  -4  11   5    9.29    0.85 
   4  11  -5    9.47    0.81 
  -3 -11   5    0.44    0.29 
   3 -11  -5    0.58    0.28 
   3  11  -5    0.51    0.27 
  -3  11   5    0.42    0.34 
   2 -11  -5   20.04    1.11 
  -2 -11   5   21.33    1.13 
   2  11  -5   19.01    1.03 
  -2  11   5   20.59    1.23 
  -1 -11   5   38.07    1.45 
   1 -11  -5   36.01    1.47 
   1  11  -5   35.08    1.39 
  -1  11   5   38.44    1.69 
   0 -11   5    6.21    0.48 
   0 -11  -5    6.24    0.61 
   0 -11   5    7.23    0.58 
   0  11   5    6.25    0.68 
   0  11  -5    6.80    0.61 
   1 -11   5   10.01    0.62 
  -1 -11  -5    9.48    0.72 
   1 -11   5    9.79    0.67 
   1  11   5    8.33    0.82 
  -1  11  -5   10.90    0.76 
  -1  11  -5    9.00    0.61 
  -2 -11  -5   -0.10    0.16 
   2 -11   5    0.49    0.28 
   2  11   5   -0.17    0.21 
  -2  11  -5    0.25    0.24 
   3 -11   5    8.83    0.78 
  -3 -11  -5    6.83    0.65 
   3  11   5    6.30    0.86 
  -3  11  -5    7.11    0.70 
  -4 -11  -5    7.16    0.69 
  -4 -11  -5    7.13    0.95 
   4 -11   5    7.47    0.81 
   4  11   5    7.18    0.94 
  -4  11  -5    7.47    0.76 
   4  11   5    6.22    0.92 
   5 -11   5    9.06    0.96 
  -5 -11  -5    9.07    0.94 
  -5 -11  -5    7.77    1.01 
   5  11   5    9.62    0.97 
  -5  11  -5    9.90    0.92 
   5  11   5   10.49    0.89 
   5  11   5    8.19    0.89 
   6 -11   5    2.39    0.66 
  -6  11  -5    2.44    0.66 
   6  11   5    2.02    0.62 
   6  11   5    2.83    0.70 
  -7  11  -5    0.18    0.43 
  -8 -12   5    0.66    0.42 
   8 -12  -5   -0.51    0.30 
  -8  12   5    0.09    0.38 
   8  12  -5   -0.10    0.40 
   7 -12  -5    0.27    0.41 
  -7 -12   5    0.54    0.46 
   7  12  -5    0.95    0.49 
  -7  12   5    0.94    0.47 
   6 -12  -5    0.33    0.37 
  -6 -12   5    0.02    0.38 
   6  12  -5    0.04    0.28 
  -6  12   5    1.22    0.46 
  -5 -12   5    0.41    0.36 
   5 -12  -5    0.35    0.36 
  -5  12   5    0.51    0.34 
   5  12  -5    0.12    0.28 
  -4 -12   5    7.08    0.77 
   4 -12  -5    4.21    0.73 
   4  12  -5    8.26    0.78 
  -4  12   5    5.84    0.86 
   3 -12  -5   18.09    1.12 
  -3 -12   5   16.68    1.08 
  -3  12   5   19.62    1.23 
   3  12  -5   16.05    1.01 
   2 -12  -5   20.04    1.14 
  -2 -12   5   20.28    1.14 
   2  12  -5   21.17    1.10 
  -2  12   5   20.76    1.27 
  -1 -12   5    0.36    0.27 
   1 -12  -5   -0.01    0.22 
  -1  12   5   -0.27    0.22 
   1  12  -5    0.58    0.28 
   0 -12  -5    0.72    0.32 
   0 -12   5    0.71    0.24 
   0 -12   5    0.92    0.31 
   0  12  -5    0.85    0.30 
   0  12  -5    0.20    0.22 
   0  12   5    0.35    0.28 
   1 -12   5    1.11    0.36 
   1 -12   5    0.48    0.27 
  -1 -12  -5    1.21    0.34 
   1  12   5    2.09    0.54 
  -1  12  -5    1.00    0.34 
  -2 -12  -5    0.21    0.22 
   2 -12   5    0.27    0.25 
  -2  12  -5    0.10    0.26 
   2  12   5   -0.49    0.19 
   3 -12   5    0.11    0.27 
  -3 -12  -5   -0.02    0.23 
   3  12   5   -0.25    0.26 
  -3  12  -5    0.08    0.22 
   4 -12   5    0.66    0.41 
  -4 -12  -5    0.27    0.33 
  -4 -12  -5    0.02    0.22 
   4  12   5    0.22    0.35 
  -4  12  -5    0.65    0.39 
   5 -12   5    5.25    0.89 
  -5 -12  -5    4.87    0.82 
  -5  12  -5    5.21    0.82 
   5  12   5    3.49    0.74 
   6 -12   5   -0.07    0.37 
  -6 -12  -5    0.53    0.45 
   6  12   5    0.34    0.42 
  -6  12  -5    0.04    0.29 
  -8 -13   5    0.20    0.47 
   8 -13  -5    0.07    0.31 
  -8  13   5   -0.53    0.35 
   8  13  -5    0.11    0.47 
   7 -13  -5    0.83    0.53 
  -7 -13   5    1.56    0.60 
   7  13  -5    1.37    0.53 
  -7  13   5    1.37    0.57 
   6 -13  -5   15.00    1.25 
  -6 -13   5   17.01    1.35 
  -6  13   5   16.98    1.29 
   6  13  -5   16.46    1.23 
  -5 -13   5   12.32    1.10 
   5 -13  -5   13.22    1.10 
   5  13  -5   11.14    0.99 
  -5  13   5   11.88    1.06 
  -4 -13   5   17.53    1.22 
   4 -13  -5   18.33    1.22 
  -4  13   5   16.67    1.23 
   4  13  -5   18.49    1.17 
  -3 -13   5    0.61    0.35 
   3 -13  -5    0.95    0.42 
  -3  13   5    1.13    0.46 
   3  13  -5    0.02    0.25 
  -2 -13   5    2.58    0.54 
   2 -13  -5    2.85    0.58 
   2  13  -5    1.81    0.44 
  -2  13   5    2.53    0.56 
   1 -13  -5   20.98    1.18 
  -1 -13   5   21.31    1.17 
   1  13  -5   24.01    1.17 
  -1  13   5   23.28    1.41 
   0 -13  -5   16.93    1.03 
   0 -13   5   16.13    0.93 
   0  13   5   15.67    1.14 
   0  13  -5   15.94    0.95 
   0  13  -5   16.98    0.97 
  -1 -13  -5    8.39    0.71 
   1 -13   5    7.96    0.65 
  -1  13  -5    8.37    0.70 
   1  13   5    8.28    0.87 
   2 -13   5    1.74    0.43 
  -2 -13  -5    1.40    0.40 
  -2  13  -5    1.44    0.40 
   2  13   5    0.89    0.44 
   3 -13   5    9.10    0.82 
  -3 -13  -5    9.82    0.78 
  -3  13  -5    9.47    0.83 
   3  13   5    9.77    0.98 
   4 -13   5    1.89    0.55 
  -4 -13  -5    1.99    0.60 
  -4  13  -5    1.33    0.46 
   4  13   5    1.09    0.49 
   5 -13   5    4.06    0.79 
  -5 -13  -5    3.36    0.76 
  -5  13  -5    2.33    0.61 
   5  13   5    2.44    0.66 
  -6 -13  -5   -0.48    0.34 
   6 -13   5    0.03    0.41 
  -6  13  -5    0.31    0.39 
   6  13   5   -0.24    0.35 
  -8  14   5    2.78    0.77 
   8  14  -5    3.92    0.91 
   7 -14  -5   -0.10    0.36 
  -7 -14   5    0.59    0.52 
  -7  14   5    0.64    0.42 
   7  14  -5    0.60    0.44 
   6 -14  -5    1.78    0.63 
  -6 -14   5    4.76    0.89 
   6  14  -5    2.70    0.67 
  -6  14   5    1.75    0.59 
   5 -14  -5    0.28    0.33 
  -5 -14   5   -0.07    0.28 
   5  14  -5   -0.19    0.26 
  -5  14   5    0.37    0.38 
   4 -14  -5    0.70    0.41 
  -4 -14   5   -0.25    0.25 
   4  14  -5    0.35    0.33 
  -4  14   5    1.56    0.54 
   3 -14  -5    1.28    0.47 
  -3 -14   5    2.35    0.53 
   3  14  -5    2.74    0.55 
  -3  14   5    3.03    0.69 
   2 -14  -5    3.19    0.61 
  -2 -14   5    3.89    0.66 
   2  14  -5    3.46    0.57 
  -2  14   5    2.77    0.67 
   1 -14  -5   -0.01    0.25 
  -1 -14   5    0.30    0.26 
  -1  14   5   -0.01    0.21 
   1  14  -5    0.10    0.21 
   1  14  -5   -0.14    0.19 
   0 -14   5   11.50    0.85 
   0 -14  -5    9.63    0.80 
   0  14   5   11.88    1.02 
   0  14  -5   10.63    0.80 
   0  14  -5   11.17    0.85 
  -1 -14  -5   31.77    1.45 
  -1  14  -5   30.21    1.38 
   1  14   5   31.47    1.70 
   2 -14   5    0.79    0.35 
  -2 -14  -5    0.75    0.35 
   2  14   5    0.82    0.47 
  -2  14  -5    1.22    0.37 
   3 -14   5    1.38    0.44 
  -3  14  -5    0.25    0.34 
   3  14   5    1.23    0.55 
  -4 -14  -5    0.20    0.34 
   4 -14   5    0.39    0.36 
  -4  14  -5    0.75    0.33 
   4  14   5    0.28    0.35 
  -5 -14  -5    0.28    0.37 
   5 -14   5    0.48    0.45 
   5  14   5    0.54    0.45 
  -5  14  -5    0.29    0.34 
  -6 -14  -5    0.64    0.55 
  -6  14  -5    1.17    0.51 
   6  14   5    0.74    0.63 
  -7 -15   5    0.10    0.39 
   7 -15  -5    0.01    0.42 
   7  15  -5    0.14    0.39 
  -7  15   5   -0.25    0.34 
   6 -15  -5    0.30    0.46 
  -6 -15   5    0.17    0.38 
   6  15  -5    0.20    0.39 
  -6  15   5    0.49    0.42 
  -5 -15   5    0.68    0.46 
   5 -15  -5    1.25    0.49 
   5  15  -5    0.17    0.32 
  -5  15   5    1.34    0.51 
   4 -15  -5    1.67    0.54 
  -4 -15   5    1.60    0.55 
  -4  15   5    2.34    0.63 
   4  15  -5    1.93    0.53 
   3 -15  -5    0.58    0.39 
  -3 -15   5    0.16    0.28 
   3  15  -5    0.37    0.27 
  -3  15   5    0.14    0.30 
  -2 -15   5    0.67    0.36 
   2 -15  -5    0.18    0.28 
   2  15  -5    0.04    0.24 
  -2  15   5   -0.20    0.28 
   1 -15  -5   10.47    0.89 
  -1 -15   5   10.03    0.88 
   1  15  -5   10.18    0.91 
   1  15  -5   11.45    0.89 
  -1  15   5    9.70    1.02 
   0 -15   5   -0.19    0.19 
   0 -15  -5   -0.07    0.21 
   0  15  -5    0.13    0.28 
   0  15   5    0.54    0.38 
   0  15  -5   -0.33    0.24 
  -1 -15  -5    0.09    0.22 
   1  15   5    0.23    0.35 
  -1  15  -5    0.21    0.25 
   2  15   5   -0.23    0.29 
  -2  15  -5    0.24    0.27 
   3 -15   5    6.61    0.88 
   3  15   5    8.10    1.15 
  -3  15  -5    6.68    0.84 
   4 -15   5   -0.02    0.34 
  -4 -15  -5    1.13    0.46 
   4  15   5    0.41    0.45 
  -4  15  -5    0.29    0.34 
   5 -15   5   -0.37    0.34 
  -5 -15  -5    0.13    0.39 
   5  15   5   -0.20    0.39 
   7  16  -5    1.33    0.63 
  -7  16   5    1.56    0.62 
  -6 -16   5    1.23    0.58 
   6 -16  -5   -0.07    0.39 
   6  16  -5   -0.24    0.33 
  -6  16   5   -0.27    0.29 
   5 -16  -5    0.79    0.47 
  -5 -16   5    1.48    0.57 
   5  16  -5    1.41    0.53 
  -5  16   5    0.58    0.50 
   4 -16  -5   31.60    1.71 
  -4 -16   5   29.23    1.74 
   4  16  -5   29.99    1.58 
  -4  16   5   28.71    1.75 
   3 -16  -5   -0.42    0.22 
  -3 -16   5    0.43    0.39 
  -3  16   5    0.28    0.35 
   3  16  -5   -0.05    0.29 
  -2 -16   5    3.30    0.69 
   2 -16  -5    3.72    0.74 
   2  16  -5    4.09    0.67 
  -2  16   5    4.93    0.92 
  -1 -16   5    2.35    0.60 
   1 -16  -5    1.21    0.43 
   1  16  -5    2.38    0.52 
  -1  16   5    2.27    0.65 
   1  16  -5    2.47    0.60 
   0 -16  -5   -0.03    0.26 
   0  16  -5    0.11    0.26 
   0  16   5    0.44    0.38 
  -1 -16  -5    1.51    0.56 
   1  16   5    1.12    0.55 
  -1  16  -5    1.91    0.47 
  -2  16  -5    2.55    0.54 
   2  16   5    1.20    0.51 
  -3 -16  -5    1.90    0.58 
   3  16   5    2.94    0.75 
  -4 -16  -5    0.69    0.47 
   4 -16   5    1.26    0.54 
   4  16   5    0.40    0.49 
   5 -16   5    1.72    0.61 
  -7  17   5   -0.29    0.45 
   6 -17  -5    1.80    0.66 
  -6  17   5    2.20    0.68 
   6  17  -5    1.63    0.58 
  -5 -17   5    3.14    0.79 
   5 -17  -5    1.95    0.63 
   5  17  -5    2.51    0.64 
  -5  17   5    1.56    0.62 
   4 -17  -5    0.31    0.35 
  -4 -17   5    1.02    0.52 
  -4  17   5    0.66    0.50 
   4  17  -5    0.66    0.45 
   3 -17  -5    2.74    0.68 
  -3 -17   5    2.35    0.62 
  -3  17   5    4.22    0.91 
   3  17  -5    3.81    0.71 
   2 -17  -5    2.22    0.59 
  -2 -17   5    1.94    0.58 
   2  17  -5    2.20    0.51 
  -2  17   5    1.11    0.59 
   1 -17  -5    2.99    0.63 
  -1 -17   5    2.26    0.58 
   1  17  -5    1.52    0.53 
   1  17  -5    3.99    0.64 
  -1  17   5    1.77    0.62 
   0 -17  -5    1.14    0.49 
   0  17  -5    2.31    0.61 
   0  17   5    2.18    0.68 
   1  17   5    7.03    1.15 
   2  17   5    4.97    0.96 
  -3 -17  -5    1.67    0.63 
   3  17   5    1.85    0.67 
  -4 -17  -5    1.66    0.73 
   4  17   5    1.77    0.75 
  -6  18   5    3.70    0.99 
   5 -18  -5    1.59    0.65 
  -5 -18   5    1.63    0.59 
  -5  18   5    0.60    0.47 
   4 -18  -5    3.64    0.77 
  -4 -18   5    2.77    0.74 
  -4  18   5    3.26    0.85 
  -3 -18   5    4.26    0.82 
   3 -18  -5    3.06    0.72 
  -3  18   5    4.09    0.85 
   2 -18  -5   -0.38    0.27 
  -2 -18   5   -0.01    0.29 
  -2  18   5    0.37    0.40 
   1 -18  -5    1.73    0.52 
  -1 -18   5    1.64    0.53 
   1  18  -5    1.09    0.50 
  -1  18   5    1.87    0.66 
   0  18   5    2.61    0.74 
   1  18   5    1.33    0.56 
   2  18   5   10.78    1.45 
  -4 -19   5    1.46    0.64 
   4 -19  -5    0.89    0.52 
  -4  19   5    1.58    0.65 
  -3 -19   5   -0.24    0.36 
   3 -19  -5    0.67    0.44 
  -3  19   5   -0.05    0.39 
  -2 -19   5   -0.21    0.32 
   2 -19  -5   -0.04    0.37 
  -2  19   5    0.77    0.55 
  -1  19   5    4.50    0.95 
   0  19   5    3.39    0.82 
   1  19   5    4.33    1.09 
   4 -20  -5    0.88    0.63 
  -3 -20   5    1.83    0.63 
  -2 -20   5    3.39    0.81 
  -2 -21   5    1.24    0.59 
  10   0  -6    1.35    0.54 
 -10   0   6    0.06    0.36 
  -9   0   6    9.26    1.22 
   9   0  -6    8.58    0.84 
   9   0  -6    9.69    1.01 
  -8   0   6   19.61    1.38 
   8   0  -6   20.00    1.26 
   8   0  -6   21.23    1.17 
   7   0  -6   29.28    1.45 
   7   0  -6   25.36    1.23 
  -7   0   6   27.58    1.53 
   6   0  -6   16.68    0.99 
   6   0  -6   15.61    0.88 
  -6   0   6   16.00    1.08 
  -5   0   6    3.06    0.56 
   5   0  -6    3.21    0.45 
   5   0  -6    2.23    0.42 
   4   0  -6    0.55    0.23 
   4   0  -6    0.08    0.15 
  -4   0   6    0.28    0.25 
   3   0  -6   56.06    1.58 
   3   0  -6   58.39    1.60 
  -3   0   6   55.64    1.75 
  -2   0   6    9.60    0.61 
   2   0  -6   10.07    0.57 
   2   0  -6    9.36    0.53 
  -1   0   6   26.50    0.98 
   1   0  -6   23.32    0.89 
   1   0  -6   26.74    0.97 
  -1   0   6   26.08    0.95 
   0   0   6   21.68    0.79 
   0   0  -6   20.39    0.89 
   0   0  -6   20.47    0.85 
   0   0   6   22.76    0.95 
   1   0   6   87.43    1.88 
   1   0   6   86.33    2.30 
  -1   0  -6   91.00    2.27 
   2   0   6    6.61    0.59 
  -2   0  -6    6.11    0.53 
   2   0   6    6.81    0.34 
   3   0   6    2.18    0.42 
  -3   0  -6    2.16    0.43 
  -4   0  -6    0.03    0.27 
   4   0   6   -0.15    0.21 
  -5   0  -6    0.25    0.28 
   5   0   6    0.82    0.37 
  -6   0  -6    2.91    0.64 
   6   0   6    4.01    0.71 
   7   0   6    9.27    0.99 
  -7   0  -6    8.09    1.11 
 -10  -1   6    0.03    0.42 
  10  -1  -6    0.03    0.41 
 -10   1   6   -0.48    0.37 
  10   1  -6   -0.15    0.41 
   9  -1  -6    0.29    0.37 
  -9  -1   6   -0.04    0.37 
   9  -1  -6   -0.26    0.28 
  -9   1   6    0.31    0.39 
   9   1  -6   -0.23    0.30 
   8  -1  -6    0.52    0.36 
  -8  -1   6    1.43    0.53 
   8  -1  -6    1.72    0.48 
   8   1  -6    1.71    0.51 
   8   1  -6    1.44    0.41 
  -8   1   6    2.75    0.64 
   7  -1  -6    7.60    0.75 
   7  -1  -6    7.48    0.69 
  -7  -1   6    5.86    0.88 
   7   1  -6    5.78    0.81 
   7   1  -6    6.04    0.58 
  -7   1   6    6.73    0.93 
  -6  -1   6    7.93    0.79 
   6  -1  -6    6.47    0.63 
   6  -1  -6    7.77    0.65 
   6   1  -6    7.12    0.58 
  -6   1   6    6.31    0.83 
   6   1  -6    5.92    0.63 
   5  -1  -6    0.19    0.19 
  -5  -1   6    0.59    0.32 
   5  -1  -6    0.21    0.17 
  -5   1   6    0.15    0.19 
   5   1  -6    0.61    0.21 
   5   1  -6    0.38    0.24 
   4  -1  -6   44.02    1.43 
   4  -1  -6   42.45    1.40 
  -4  -1   6   45.06    1.63 
  -4   1   6   44.18    1.62 
   4   1  -6   43.30    1.33 
   4   1  -6   44.33    1.48 
   3  -1  -6   17.67    0.77 
  -3  -1   6   17.95    0.90 
   3  -1  -6   17.94    0.82 
  -3   1   6   18.61    0.93 
   3   1  -6   17.68    0.76 
   3   1  -6   19.07    0.84 
  -2  -1   6   19.77    0.89 
   2  -1  -6   20.59    0.78 
   2  -1  -6   21.78    0.87 
  -2   1   6   19.84    0.91 
   2   1  -6   20.83    0.84 
   2   1  -6   20.38    0.81 
   1  -1  -6    3.82    0.38 
  -1  -1   6    3.59    0.36 
   1  -1  -6    3.30    0.34 
  -1  -1   6    3.11    0.32 
  -1   1   6    3.63    0.36 
   1   1  -6    3.66    0.36 
   1   1  -6    3.47    0.35 
   0  -1  -6   42.08    1.28 
   0  -1  -6   43.42    1.37 
   0  -1   6   41.72    1.15 
   0  -1   6   43.51    1.37 
   0   1  -6   42.75    1.34 
   0   1   6   42.69    1.25 
   0   1  -6   41.13    1.33 
   0   1   6   42.69    1.39 
   1  -1   6   12.10    0.46 
   1  -1   6   12.93    0.73 
  -1  -1  -6   11.56    0.66 
  -1  -1  -6   11.97    0.70 
   1   1   6   11.34    0.54 
   1   1   6   11.89    0.71 
  -1   1  -6   11.73    0.70 
   2  -1   6    4.66    0.21 
   2  -1   6    4.58    0.49 
  -2  -1  -6    4.85    0.48 
   2   1   6    4.61    0.34 
  -2   1  -6    4.97    0.21 
   2   1   6    4.81    0.49 
  -2   1  -6    5.26    0.50 
   3  -1   6    0.46    0.27 
  -3  -1  -6    0.46    0.21 
  -3  -1  -6    0.19    0.20 
   3   1   6    0.16    0.13 
   3   1   6    0.38    0.25 
  -3   1  -6    0.16    0.24 
   4  -1   6    3.90    0.64 
  -4  -1  -6    4.70    0.69 
  -4   1  -6    3.56    0.60 
   4   1   6    4.45    0.66 
   5  -1   6    1.13    0.43 
  -5  -1  -6    0.65    0.35 
   5   1   6    1.61    0.46 
  -5   1  -6    1.42    0.47 
   6  -1   6    0.19    0.37 
  -6  -1  -6    0.02    0.31 
  -6   1  -6    0.01    0.29 
   6   1   6   -0.03    0.26 
  -7  -1  -6    0.43    0.36 
   7  -1   6   -0.50    0.30 
   7   1   6    0.08    0.38 
  -7   1  -6    0.68    0.45 
  10  -2  -6    0.61    0.47 
  10  -2  -6    0.63    0.46 
 -10  -2   6    0.60    0.47 
  10   2  -6    0.47    0.42 
 -10   2   6    1.07    0.56 
   9  -2  -6   -0.26    0.28 
   9  -2  -6    0.24    0.33 
  -9  -2   6   -0.04    0.24 
  -9   2   6   -0.10    0.33 
   9   2  -6   -0.12    0.30 
  -8  -2   6    3.72    0.78 
   8  -2  -6    5.90    0.82 
   8  -2  -6    4.75    0.73 
   8   2  -6    5.65    0.88 
   8   2  -6    4.65    0.67 
  -8   2   6    6.01    0.93 
   7  -2  -6    3.75    0.62 
  -7  -2   6    4.87    0.78 
   7  -2  -6    4.98    0.70 
   7   2  -6    4.93    0.74 
   7   2  -6    4.86    0.51 
  -7   2   6    5.09    0.80 
  -6  -2   6    8.73    0.83 
   6  -2  -6    9.40    0.73 
   6  -2  -6    9.78    0.76 
  -6   2   6    9.57    0.85 
   6   2  -6    9.70    0.65 
   6   2  -6   10.49    0.82 
   5  -2  -6    4.70    0.50 
  -5  -2   6    4.67    0.66 
   5  -2  -6    4.79    0.49 
   5   2  -6    3.51    0.55 
   5   2  -6    4.54    0.41 
  -5   2   6    3.91    0.62 
   4  -2  -6   14.49    0.78 
  -4  -2   6   14.13    0.89 
   4  -2  -6   13.72    0.72 
  -4   2   6   15.57    0.93 
   4   2  -6   14.79    0.81 
   4   2  -6   15.65    0.70 
   3  -2  -6   31.19    1.03 
  -3  -2   6   32.54    1.26 
   3  -2  -6   31.94    1.17 
   3   2  -6   29.00    1.11 
   3   2  -6   32.94    1.03 
  -3   2   6   31.25    1.26 
   2  -2  -6  180.08    3.77 
   2  -2  -6  186.79    3.57 
  -2  -2   6  175.60    3.79 
   2   2  -6  184.46    3.61 
   2   2  -6  179.24    3.74 
  -2   2   6  183.88    3.92 
   1  -2  -6   29.26    1.09 
  -1  -2   6   29.88    1.00 
   1  -2  -6   29.39    0.95 
  -1  -2   6   32.40    1.06 
   1   2  -6   29.73    1.01 
   1   2  -6   30.72    1.08 
  -1   2   6   28.52    1.08 
   0  -2  -6   13.82    0.74 
   0  -2   6   13.98    0.57 
   0  -2  -6   13.45    0.65 
   0  -2   6   14.96    0.74 
   0   2  -6   14.07    0.71 
   0   2   6   14.68    0.78 
   0   2   6   13.76    0.67 
   0   2  -6   14.72    0.74 
  -1  -2  -6   11.02    0.64 
  -1  -2  -6   11.93    0.71 
   1  -2   6   10.79    0.39 
   1  -2   6   10.66    0.68 
  -1   2  -6   11.59    0.69 
   1   2   6   10.84    0.57 
  -1   2  -6   10.81    0.38 
   1   2   6   11.27    0.72 
  -2  -2  -6    0.29    0.21 
   2  -2   6    0.86    0.28 
   2   2   6    0.95    0.32 
   2   2   6    0.68    0.19 
  -2   2  -6   -0.03    0.20 
  -3  -2  -6    5.87    0.57 
  -3  -2  -6    6.78    0.45 
   3  -2   6    6.24    0.62 
   3   2   6    6.56    0.45 
   3   2   6    7.02    0.63 
  -3   2  -6    5.80    0.57 
   4  -2   6    5.53    0.76 
  -4  -2  -6    4.64    0.68 
   4   2   6    4.47    0.66 
  -4   2  -6    5.37    0.74 
  -5  -2  -6    0.97    0.39 
   5  -2   6    2.22    0.53 
   5   2   6    1.70    0.48 
  -5   2  -6    2.05    0.53 
  -6  -2  -6    9.23    0.91 
   6  -2   6    9.16    0.95 
  -6   2  -6    8.67    0.87 
   6   2   6    9.20    0.90 
   7  -2   6    8.78    1.17 
  -7  -2  -6    8.59    1.10 
   7   2   6    5.42    0.89 
  -7   2  -6    6.25    0.95 
 -10  -3   6    7.18    1.19 
  10  -3  -6    6.70    1.01 
  10  -3  -6    7.31    1.06 
  10   3  -6    4.88    0.97 
 -10   3   6    4.06    0.85 
  -9  -3   6    3.96    0.85 
   9  -3  -6    3.61    0.71 
   9  -3  -6    4.51    0.74 
  -9   3   6    3.63    0.78 
   9   3  -6    4.52    0.83 
  -8  -3   6    1.09    0.54 
   8  -3  -6    1.37    0.45 
   8  -3  -6    1.02    0.40 
  -8   3   6    1.86    0.59 
   8   3  -6    0.29    0.27 
  -7  -3   6    1.31    0.48 
   7  -3  -6    1.48    0.44 
   7  -3  -6    2.04    0.48 
   7   3  -6    1.61    0.36 
   7   3  -6    2.12    0.56 
  -7   3   6    1.94    0.54 
   6  -3  -6   16.94    1.00 
   6  -3  -6   15.46    0.91 
  -6  -3   6   15.70    1.09 
   6   3  -6   16.14    0.79 
  -6   3   6   15.83    1.07 
   6   3  -6   13.63    0.96 
   5  -3  -6    5.85    0.57 
   5  -3  -6    5.44    0.49 
  -5  -3   6    4.80    0.69 
   5   3  -6    6.01    0.45 
   5   3  -6    5.31    0.56 
  -5   3   6    5.79    0.75 
   4  -3  -6    3.07    0.41 
  -4  -3   6    2.05    0.42 
   4  -3  -6    2.48    0.42 
  -4   3   6    1.95    0.43 
   4   3  -6    2.63    0.33 
   4   3  -6    2.77    0.45 
   3  -3  -6    4.86    0.47 
  -3  -3   6    5.33    0.51 
   3  -3  -6    5.24    0.38 
   3   3  -6    4.70    0.45 
  -3   3   6    5.03    0.52 
   3   3  -6    3.99    0.33 
   2  -3  -6   14.81    0.61 
   2  -3  -6   14.99    0.77 
  -2  -3   6   15.66    0.78 
   2   3  -6   14.02    0.72 
   2   3  -6   14.91    0.64 
  -2   3   6   16.47    0.85 
  -1  -3   6   41.37    1.24 
  -1  -3   6   42.89    1.24 
   1  -3  -6   40.32    1.35 
   1  -3  -6   40.06    1.13 
  -1   3   6   40.93    1.38 
   1   3  -6   40.81    1.21 
   1   3  -6   38.35    1.29 
   0  -3  -6   48.51    1.33 
   0  -3  -6   47.87    1.51 
   0  -3   6   47.48    1.20 
   0  -3   6   47.47    1.44 
   0   3  -6   46.81    1.47 
   0   3   6   44.76    1.42 
   0   3   6   47.61    1.54 
   1  -3   6  105.24    1.94 
   1  -3   6  106.52    1.94 
  -1  -3  -6  105.47    2.64 
   1  -3   6  105.61    2.60 
  -1  -3  -6  103.64    2.47 
  -1   3  -6  107.06    2.64 
   1   3   6  105.99    2.46 
   1   3   6  105.20    2.68 
  -1   3  -6  106.87    1.93 
  -2  -3  -6    3.70    0.49 
   2  -3   6    3.93    0.55 
  -2  -3  -6    3.55    0.52 
   2   3   6    3.10    0.48 
  -2   3  -6    3.58    0.53 
   2   3   6    3.07    0.39 
   3  -3   6    6.18    0.62 
  -3  -3  -6    6.60    0.48 
  -3  -3  -6    6.77    0.60 
   3   3   6    5.75    0.72 
   3   3   6    6.93    0.50 
  -3   3  -6    6.43    0.61 
   4  -3   6   58.40    2.09 
  -4  -3  -6   53.41    1.94 
   4   3   6   56.57    2.03 
  -4   3  -6   56.84    2.05 
   5  -3   6    0.08    0.25 
  -5  -3  -6    0.31    0.32 
  -5   3  -6   -0.01    0.21 
   5   3   6   -0.11    0.25 
  -6  -3  -6    6.15    0.92 
   6  -3   6    7.41    1.00 
  -6   3  -6    5.77    0.88 
   6   3   6    5.94    0.87 
   7  -3   6    0.39    0.36 
  -7  -3  -6    0.53    0.44 
  -7   3  -6   -0.03    0.35 
   7   3   6   -0.16    0.31 
   8   3   6   -0.23    0.41 
  11  -4  -6    0.56    0.57 
  10  -4  -6    0.92    0.51 
  10  -4  -6    1.66    0.58 
 -10  -4   6    1.05    0.62 
  10   4  -6    1.08    0.60 
 -10   4   6    0.85    0.50 
  -9  -4   6    5.85    1.04 
   9  -4  -6    3.83    0.74 
   9  -4  -6    4.21    0.77 
  -9   4   6    5.06    0.92 
   9   4  -6    6.02    0.96 
  -8  -4   6    1.77    0.56 
   8  -4  -6    1.44    0.49 
   8  -4  -6    2.04    0.53 
  -8   4   6    2.53    0.66 
   8   4  -6    1.63    0.56 
   7  -4  -6    2.34    0.49 
  -7  -4   6    2.35    0.60 
   7  -4  -6    2.54    0.56 
  -7   4   6    3.02    0.65 
   7   4  -6    2.10    0.52 
  -6  -4   6   -0.13    0.22 
   6  -4  -6    0.79    0.31 
   6  -4  -6    0.56    0.30 
   6   4  -6    0.65    0.22 
   6   4  -6    0.19    0.28 
  -6   4   6    0.84    0.39 
   5  -4  -6    0.83    0.31 
  -5  -4   6   -0.04    0.23 
   5  -4  -6    0.38    0.22 
   5   4  -6    0.62    0.29 
   5   4  -6    0.70    0.20 
  -5   4   6    0.51    0.29 
  -4  -4   6    0.68    0.28 
   4  -4  -6    0.77    0.29 
   4  -4  -6    0.74    0.22 
   4   4  -6    0.86    0.20 
   4   4  -6    0.96    0.31 
  -4   4   6    0.36    0.26 
  -3  -4   6   10.59    0.71 
   3  -4  -6   11.37    0.70 
   3  -4  -6   11.41    0.55 
   3   4  -6   11.10    0.51 
  -3   4   6   11.18    0.76 
   3   4  -6   10.60    0.69 
  -2  -4   6   40.10    1.33 
   2  -4  -6   38.11    1.34 
   2  -4  -6   39.82    1.07 
  -2   4   6   37.46    1.41 
   2   4  -6   41.00    1.35 
   2   4  -6   37.73    1.09 
   1  -4  -6   35.88    0.99 
  -1  -4   6   35.29    1.11 
  -1  -4   6   32.78    1.08 
   1  -4  -6   32.19    1.22 
   1   4  -6   33.01    1.06 
   1   4  -6   34.77    1.21 
  -1   4   6   34.22    1.28 
   0  -4  -6   13.06    0.73 
   0  -4   6   12.95    0.54 
   0  -4  -6   12.28    0.58 
   0  -4   6   11.39    0.64 
   0   4   6   12.71    0.72 
   0   4  -6   12.31    0.70 
   1  -4   6    1.68    0.14 
   1  -4   6    1.73    0.13 
  -1  -4  -6    1.52    0.30 
  -1  -4  -6    1.70    0.37 
   1  -4   6    2.36    0.40 
   1   4   6    1.62    0.36 
   1   4   6    1.42    0.30 
  -1   4  -6    1.97    0.38 
   2  -4   6   47.36    1.65 
  -2  -4  -6   46.09    1.62 
  -2  -4  -6   46.61    1.51 
  -2   4  -6   45.19    1.63 
   2   4   6   48.09    1.47 
   2   4   6   46.21    1.66 
  -3  -4  -6    5.08    0.63 
   3  -4   6    4.66    0.64 
  -3  -4  -6    4.42    0.62 
   3   4   6    4.50    0.46 
  -3   4  -6    4.70    0.65 
   3   4   6    5.46    0.69 
   4  -4   6   78.13    2.55 
  -4  -4  -6   81.05    2.47 
   4   4   6   81.44    2.54 
  -4   4  -6   78.71    2.52 
  -5  -4  -6    5.36    0.78 
   5  -4   6    4.93    0.79 
  -5   4  -6    5.57    0.82 
   5   4   6    3.73    0.67 
   6  -4   6    7.64    1.03 
  -6  -4  -6    6.79    0.94 
  -6   4  -6    7.26    0.99 
   6   4   6    8.04    0.86 
  -7  -4  -6   -0.13    0.34 
   7  -4   6    0.39    0.37 
   7   4   6    0.00    0.36 
  -7   4  -6   -0.23    0.32 
   8   4   6   -0.23    0.41 
 -10  -5   6    3.05    0.90 
  10  -5  -6    3.06    0.72 
  10  -5  -6    3.36    0.84 
 -10   5   6    4.14    0.86 
  10   5  -6    1.94    0.66 
   9  -5  -6    7.80    1.03 
  -9  -5   6    7.89    1.19 
   9  -5  -6    5.31    0.81 
   9   5  -6    7.15    1.07 
  -9   5   6    7.39    1.08 
   8  -5  -6    1.21    0.41 
   8  -5  -6    0.99    0.43 
  -8  -5   6    0.79    0.42 
  -8   5   6    1.56    0.54 
   8   5  -6    0.68    0.44 
   7  -5  -6    0.32    0.26 
  -7  -5   6   -0.35    0.25 
   7  -5  -6   -0.37    0.21 
   7   5  -6    0.07    0.22 
  -7   5   6    0.41    0.32 
  -6  -5   6   21.73    1.29 
   6  -5  -6   25.79    1.31 
   6  -5  -6   22.54    1.05 
   6   5  -6   21.93    1.25 
  -6   5   6   23.19    1.33 
   5  -5  -6   38.29    1.54 
   5  -5  -6   37.42    1.29 
  -5  -5   6   40.80    1.70 
   5   5  -6   38.05    1.08 
   5   5  -6   35.94    1.53 
  -5   5   6   37.28    1.63 
   4  -5  -6    1.83    0.30 
  -4  -5   6    1.26    0.38 
   4  -5  -6    0.91    0.31 
  -4   5   6    1.60    0.41 
   4   5  -6    1.51    0.22 
   4   5  -6    1.48    0.38 
   3  -5  -6    6.26    0.56 
   3  -5  -6    6.99    0.41 
  -3  -5   6    7.03    0.61 
  -3   5   6    7.85    0.65 
   3   5  -6    7.19    0.39 
   3   5  -6    7.94    0.61 
   2  -5  -6    0.35    0.12 
   2  -5  -6    0.75    0.25 
  -2  -5   6    0.38    0.19 
   2   5  -6    0.13    0.18 
   2   5  -6    0.42    0.14 
  -2   5   6    0.27    0.22 
   1  -5  -6   74.82    1.66 
  -1  -5   6   75.66    1.89 
  -1  -5   6   74.14    1.82 
   1  -5  -6   74.58    2.07 
   1   5  -6   77.27    1.83 
   1   5  -6   74.55    2.04 
  -1   5   6   77.85    2.17 
   0  -5  -6   -0.08    0.10 
   0  -5   6   -0.09    0.11 
   0  -5   6   -0.04    0.09 
   0  -5  -6    0.25    0.19 
   0   5  -6   -0.16    0.09 
   0   5   6    0.22    0.17 
   1  -5   6   95.83    1.83 
   1  -5   6  102.67    2.52 
   1  -5   6  100.87    1.86 
  -1  -5  -6  100.82    2.32 
  -1  -5  -6   93.59    2.52 
   1   5   6   94.36    2.57 
   1   5   6   98.13    2.51 
  -1   5  -6   99.84    2.58 
  -2  -5  -6   15.96    0.81 
  -2  -5  -6   16.29    0.91 
   2  -5   6   15.43    0.89 
   2   5   6   16.47    0.85 
  -2   5  -6   14.98    0.90 
   2   5   6   17.16    0.96 
  -3  -5  -6    8.88    0.69 
   3  -5   6    6.78    0.67 
  -3  -5  -6    9.16    0.72 
  -3   5  -6    8.11    0.72 
   3   5   6    7.08    0.60 
   3   5   6    7.45    0.69 
  -4  -5  -6   11.87    0.89 
  -4  -5  -6   12.27    0.77 
  -4  -5  -6   12.28    0.88 
   4  -5   6   11.84    0.93 
  -4   5  -6   14.66    1.02 
   4   5   6   11.66    0.90 
   4   5   6   11.29    0.76 
   5  -5   6    3.34    0.64 
  -5  -5  -6    2.73    0.58 
   5   5   6    2.34    0.55 
  -5   5  -6    2.32    0.58 
   6  -5   6    6.91    1.01 
  -6  -5  -6    6.38    0.92 
   6   5   6    6.08    0.87 
  -6   5  -6    5.28    0.90 
   7  -5   6    1.06    0.51 
  -7  -5  -6    0.45    0.44 
  -7   5  -6    0.50    0.41 
   7   5   6    0.97    0.46 
   8   5   6    1.20    0.65 
  10  -6  -6    1.33    0.66 
 -10  -6   6    0.82    0.55 
 -10   6   6    0.20    0.48 
   9  -6  -6    2.57    0.65 
  -9  -6   6    2.17    0.67 
   9   6  -6    3.14    0.76 
  -9   6   6    1.48    0.56 
   8  -6  -6   -0.04    0.25 
  -8  -6   6    0.07    0.35 
   8  -6  -6   -0.39    0.27 
  -8   6   6   -0.15    0.31 
   8   6  -6   -0.21    0.26 
   7  -6  -6    2.24    0.58 
   7  -6  -6    3.06    0.54 
  -7  -6   6    2.18    0.60 
   7   6  -6    2.12    0.57 
  -7   6   6    3.83    0.74 
   6  -6  -6   24.29    1.07 
  -6  -6   6   21.65    1.33 
   6  -6  -6   22.07    1.24 
  -6   6   6   22.53    1.35 
   6   6  -6   26.28    1.39 
  -5  -6   6   -0.02    0.24 
   5  -6  -6   -0.15    0.21 
   5  -6  -6   -0.10    0.13 
  -5   6   6   -0.34    0.21 
   5   6  -6    0.22    0.26 
   4  -6  -6    4.64    0.38 
   4  -6  -6    5.68    0.71 
  -4  -6   6    5.53    0.71 
   4   6  -6    4.41    0.28 
   4   6  -6    4.91    0.64 
  -4   6   6    5.19    0.70 
   3  -6  -6    1.61    0.36 
  -3  -6   6    1.49    0.36 
   3  -6  -6    1.13    0.19 
  -3   6   6    1.02    0.33 
   3   6  -6    1.57    0.34 
   3   6  -6    1.87    0.20 
  -2  -6   6    0.46    0.14 
   2  -6  -6    0.52    0.13 
  -2  -6   6    0.91    0.28 
   2  -6  -6    0.46    0.22 
  -2   6   6    0.86    0.31 
   2   6  -6    0.78    0.17 
   2   6  -6    0.35    0.22 
  -1  -6   6   22.91    0.91 
   1  -6  -6   22.06    1.02 
  -1  -6   6   21.17    0.81 
   1  -6  -6   22.55    0.68 
  -1   6   6   22.66    1.09 
   1   6  -6   22.77    1.00 
   0  -6  -6    7.47    0.60 
   0  -6   6    5.86    0.39 
   0  -6  -6    6.37    0.39 
   0  -6   6    7.00    0.49 
   0   6   6    6.84    0.59 
   0   6  -6    6.16    0.54 
  -1  -6  -6   -0.01    0.13 
  -1  -6  -6   -0.15    0.12 
   1  -6   6   -0.14    0.14 
   1  -6   6    0.14    0.09 
   1   6   6   -0.11    0.16 
   1   6   6   -0.05    0.15 
  -1   6  -6    0.53    0.23 
   2  -6   6    1.12    0.35 
  -2  -6  -6    1.32    0.31 
  -2  -6  -6    0.85    0.31 
   2   6   6    1.37    0.33 
   2   6   6    1.99    0.42 
  -2   6  -6    1.28    0.37 
  -3  -6  -6    3.09    0.52 
  -3  -6  -6    2.66    0.48 
   3  -6   6    3.03    0.55 
   3   6   6    2.35    0.45 
   3   6   6    3.27    0.57 
  -3   6  -6    2.82    0.53 
  -4  -6  -6    1.84    0.44 
   4  -6   6    1.65    0.45 
  -4  -6  -6    1.41    0.41 
  -4  -6  -6    0.78    0.32 
  -4   6  -6    1.01    0.41 
   4   6   6    0.58    0.26 
   4   6   6    1.31    0.41 
  -5  -6  -6    0.05    0.30 
  -5  -6  -6    0.42    0.33 
   5  -6   6    1.07    0.45 
   5   6   6    0.65    0.34 
  -5   6  -6    0.74    0.41 
  -6  -6  -6    1.23    0.47 
  -6  -6  -6    1.93    0.54 
   6  -6   6    1.15    0.53 
   6   6   6    1.56    0.51 
  -6   6  -6    0.82    0.48 
   7  -6   6    0.39    0.44 
  -7  -6  -6   -0.32    0.32 
  -7  -6  -6    0.36    0.42 
  -7   6  -6    0.45    0.40 
   7   6   6    0.12    0.35 
  10  -7  -6    1.47    0.61 
 -10   7   6    1.66    0.64 
   9  -7  -6    4.90    0.91 
  -9  -7   6    5.64    1.03 
   9   7  -6    5.42    0.96 
  -9   7   6    5.80    1.00 
   8  -7  -6    0.39    0.38 
  -8  -7   6    0.21    0.31 
  -8   7   6    0.82    0.41 
   8   7  -6    0.60    0.48 
   7  -7  -6    3.48    0.70 
  -7  -7   6    3.97    0.80 
   7   7  -6    3.86    0.74 
  -7   7   6    2.02    0.57 
   6  -7  -6    0.33    0.22 
   6  -7  -6    0.99    0.41 
  -6  -7   6    0.67    0.37 
   6   7  -6    0.17    0.31 
  -6   7   6    0.04    0.25 
  -5  -7   6   30.02    1.48 
   5  -7  -6   31.19    1.45 
   5  -7  -6   28.86    1.04 
   5   7  -6   29.12    1.40 
  -5   7   6   28.98    1.47 
   4  -7  -6   11.69    0.86 
  -4  -7   6   11.52    0.86 
   4  -7  -6    9.69    0.50 
   4   7  -6    9.17    0.75 
  -4   7   6   11.28    0.87 
   3  -7  -6   15.09    0.53 
   3  -7  -6   14.72    0.90 
  -3  -7   6   15.03    0.91 
   3   7  -6   15.45    0.90 
  -3   7   6   14.19    0.94 
   3   7  -6   15.70    0.51 
  -2  -7   6   14.09    0.79 
   2  -7  -6   12.84    0.43 
  -2  -7   6   12.55    0.53 
   2  -7  -6   12.50    0.80 
  -2   7   6   10.79    0.79 
   2   7  -6   12.95    0.78 
   2   7  -6   11.91    0.51 
  -1  -7   6    6.98    0.45 
   1  -7  -6    6.25    0.57 
   1  -7  -6    7.54    0.34 
  -1  -7   6    8.18    0.55 
   1   7  -6    6.49    0.56 
  -1   7   6    7.69    0.67 
   0  -7  -6   10.05    0.71 
   0  -7  -6    9.55    0.46 
   0  -7   6   10.16    0.60 
   0  -7   6    9.84    0.53 
   0   7  -6    9.41    0.68 
   0   7   6    9.87    0.73 
  -1  -7  -6   -0.15    0.11 
  -1  -7  -6    0.05    0.17 
   1  -7   6    0.16    0.15 
   1  -7   6    0.06    0.09 
   1   7   6    0.17    0.20 
  -1   7  -6   -0.18    0.16 
  -2  -7  -6    1.27    0.33 
  -2  -7  -6    0.97    0.28 
   2  -7   6    0.81    0.29 
   2   7   6    0.93    0.32 
  -2   7  -6    0.97    0.35 
   2   7   6    1.25    0.35 
   3  -7   6    1.40    0.40 
  -3  -7  -6    0.86    0.34 
  -3  -7  -6    1.39    0.38 
   3   7   6    1.53    0.43 
  -3   7  -6    1.32    0.42 
   3   7   6    0.40    0.29 
   4  -7   6   22.09    1.28 
  -4  -7  -6   22.39    1.21 
  -4  -7  -6   21.08    1.14 
  -4  -7  -6   22.08    1.16 
   4   7   6   22.23    1.18 
  -4   7  -6   21.28    1.26 
   4   7   6   21.34    1.23 
  -5  -7  -6    8.34    0.81 
   5  -7   6    9.17    0.92 
  -5  -7  -6    8.77    0.82 
   5   7   6    8.07    0.83 
  -5   7  -6    7.70    0.97 
  -6  -7  -6   -0.09    0.32 
   6  -7   6    0.34    0.37 
  -6  -7  -6    1.49    0.49 
  -6   7  -6   -0.05    0.27 
   6   7   6    1.08    0.48 
  -7  -7  -6    1.79    0.61 
  -7  -7  -6    1.52    0.55 
   7  -7   6    2.44    0.69 
  -7   7  -6    0.88    0.45 
   7   7   6    1.00    0.45 
 -10   8   6    0.47    0.49 
  -9  -8   6    0.67    0.53 
   9  -8  -6   -0.18    0.34 
  -9   8   6    1.08    0.51 
   9   8  -6    0.37    0.35 
  -8  -8   6    8.80    1.22 
   8  -8  -6    6.59    1.00 
   8   8  -6    7.28    1.07 
  -8   8   6    7.04    1.05 
   7  -8  -6    3.28    0.67 
  -7  -8   6    3.78    0.76 
   7   8  -6    3.17    0.68 
  -7   8   6    3.12    0.69 
   6  -8  -6    5.16    0.78 
  -6  -8   6    3.30    0.66 
  -6   8   6    4.42    0.75 
   6   8  -6    3.21    0.62 
  -5  -8   6    0.29    0.30 
   5  -8  -6    0.95    0.35 
   5   8  -6    1.19    0.37 
  -5   8   6    1.20    0.43 
   4  -8  -6   16.72    1.04 
  -4  -8   6   17.18    1.06 
  -4   8   6   14.29    1.01 
   4   8  -6   17.27    1.01 
   3  -8  -6   63.19    2.08 
  -3  -8   6   65.51    2.09 
  -3   8   6   66.49    2.24 
   3   8  -6   63.58    2.03 
  -2  -8   6   25.43    0.78 
   2  -8  -6   25.07    1.18 
  -2  -8   6   24.83    1.11 
   2   8  -6   26.92    0.79 
  -2   8   6   23.25    1.24 
   2   8  -6   26.60    1.17 
   1  -8  -6    0.15    0.20 
   1  -8  -6   -0.05    0.06 
  -1  -8   6    0.16    0.16 
  -1  -8   6   -0.10    0.11 
  -1   8   6   -0.26    0.16 
   1   8  -6   -0.19    0.15 
   0  -8   6    0.10    0.14 
   0  -8  -6    0.09    0.19 
   0  -8  -6    0.01    0.10 
   0  -8   6    0.14    0.17 
   0   8   6    0.13    0.22 
   0   8  -6    0.15    0.21 
  -1  -8  -6    4.02    0.35 
  -1  -8  -6    3.38    0.53 
   1  -8   6    2.68    0.46 
  -1   8  -6    2.76    0.48 
   1   8   6    4.18    0.62 
  -2  -8  -6    5.34    0.57 
   2  -8   6    4.37    0.60 
  -2  -8  -6    5.11    0.47 
   2   8   6    5.12    0.68 
  -2   8  -6    5.71    0.73 
  -3  -8  -6   11.52    0.85 
   3  -8   6   11.99    0.89 
  -3  -8  -6   12.52    0.79 
   3   8   6   13.25    0.91 
  -3   8  -6   14.32    0.97 
   3   8   6   11.91    0.89 
  -4  -8  -6   10.70    0.86 
  -4  -8  -6   10.51    0.85 
  -4  -8  -6   11.63    0.87 
   4  -8   6   12.26    0.97 
  -4   8  -6   10.87    0.89 
   4   8   6   11.53    0.89 
   4   8   6   11.13    0.90 
  -5  -8  -6    0.02    0.28 
   5  -8   6    0.07    0.34 
  -5  -8  -6    0.03    0.30 
  -5   8  -6    0.28    0.35 
   5   8   6    0.41    0.34 
   6  -8   6   10.94    1.07 
  -6  -8  -6   10.62    0.95 
  -6  -8  -6    9.46    0.98 
  -6   8  -6    9.94    1.03 
   6   8   6   10.52    0.98 
  -7  -8  -6    3.23    0.76 
  -7  -8  -6    3.06    0.71 
   7   8   6    3.70    0.74 
  -7   8  -6    2.05    0.76 
 -10   9   6    3.31    0.87 
  -9  -9   6    0.32    0.49 
   9  -9  -6    0.15    0.34 
  -9   9   6    0.20    0.41 
   9   9  -6    1.14    0.58 
   8  -9  -6    0.12    0.29 
  -8  -9   6   -0.09    0.28 
  -8   9   6    0.35    0.40 
   8   9  -6    0.69    0.45 
   7  -9  -6    0.06    0.29 
  -7  -9   6    0.33    0.38 
   7   9  -6    0.73    0.41 
  -7   9   6    0.10    0.33 
  -6  -9   6    0.65    0.36 
   6  -9  -6    0.25    0.26 
  -6   9   6    0.04    0.28 
   6   9  -6    0.03    0.19 
  -5  -9   6    6.44    0.86 
   5  -9  -6    5.82    0.80 
  -5   9   6    5.43    0.83 
   5   9  -6    6.11    0.83 
  -4  -9   6    2.62    0.54 
   4  -9  -6    2.68    0.54 
  -4   9   6    2.90    0.60 
   4   9  -6    2.87    0.54 
   3  -9  -6    2.27    0.48 
  -3  -9   6    2.02    0.45 
  -3   9   6    2.23    0.50 
   3   9  -6    1.98    0.43 
  -2  -9   6    3.58    0.30 
   2  -9  -6    4.29    0.60 
  -2  -9   6    4.12    0.56 
  -2   9   6    3.57    0.60 
   2   9  -6    3.46    0.27 
   2   9  -6    3.01    0.50 
   1  -9  -6   12.54    0.83 
  -1  -9   6   12.52    0.72 
  -1  -9   6   10.92    0.57 
   1   9  -6   12.07    0.79 
  -1   9   6   12.05    0.90 
   0  -9   6   42.43    1.37 
   0  -9  -6   42.42    1.58 
   0  -9   6   43.43    1.34 
   0   9   6   41.68    1.72 
   0   9  -6   45.87    1.62 
  -1  -9  -6    5.34    0.68 
  -1  -9  -6    4.34    0.37 
   1  -9   6    5.09    0.51 
   1   9   6    4.43    0.67 
  -1   9  -6    4.46    0.62 
   2  -9   6    8.11    0.70 
  -2  -9  -6    8.07    0.57 
  -2  -9  -6    8.48    0.71 
   2   9   6    8.83    0.77 
  -2   9  -6    7.75    0.71 
   3  -9   6    0.63    0.32 
  -3  -9  -6    0.29    0.29 
  -3  -9  -6   -0.02    0.22 
   3   9   6    0.39    0.26 
  -3   9  -6    0.44    0.31 
   3   9   6    0.54    0.30 
  -4  -9  -6    7.63    0.71 
   4  -9   6    7.74    0.79 
  -4  -9  -6    7.89    0.78 
  -4  -9  -6    7.50    0.73 
   4   9   6    8.72    0.81 
  -4   9  -6    7.88    0.80 
   4   9   6    7.88    0.80 
   5  -9   6    1.08    0.48 
  -5  -9  -6    0.66    0.39 
  -5  -9  -6    1.43    0.45 
   5   9   6    0.84    0.38 
   5   9   6    0.58    0.37 
  -5   9  -6    0.94    0.44 
  -6  -9  -6    4.61    0.79 
  -6  -9  -6    3.62    0.68 
   6  -9   6    2.38    0.66 
  -6   9  -6    3.37    0.75 
   6   9   6    3.78    0.70 
   6   9   6    3.87    0.74 
  -7  -9  -6    0.06    0.37 
  -9 -10   6    6.59    1.11 
   9 -10  -6    5.85    1.05 
  -9  10   6    4.48    0.94 
   9  10  -6    5.80    1.07 
  -8 -10   6    8.93    1.28 
   8 -10  -6    8.84    1.20 
  -8  10   6    8.88    1.18 
   8  10  -6   10.38    1.29 
  -7 -10   6   17.37    1.34 
   7 -10  -6   16.39    1.28 
   7  10  -6   17.61    1.30 
  -7  10   6   19.14    1.37 
   6 -10  -6    6.78    0.94 
  -6 -10   6    5.95    0.92 
  -6  10   6    6.36    0.93 
   6  10  -6    6.32    0.88 
  -5 -10   6    1.91    0.49 
   5 -10  -6    2.18    0.54 
   5  10  -6    1.60    0.46 
  -5  10   6    0.92    0.40 
   4 -10  -6   19.56    1.20 
  -4 -10   6   21.21    1.25 
  -4  10   6   22.06    1.32 
   4  10  -6   20.66    1.16 
  -3 -10   6   17.71    1.06 
   3 -10  -6   19.23    1.13 
   3  10  -6   17.10    1.01 
  -3  10   6   17.97    1.17 
  -2 -10   6   22.58    1.13 
   2 -10  -6   22.43    1.19 
   2  10  -6   25.17    1.20 
  -2  10   6   22.11    1.29 
  -1 -10   6    4.58    0.47 
   1 -10  -6    3.99    0.62 
  -1 -10   6    5.14    0.39 
   1  10  -6    4.61    0.61 
  -1  10   6    4.79    0.74 
   0 -10   6    9.75    0.62 
   0 -10  -6    8.92    0.71 
   0 -10   6    9.96    0.61 
   0  10  -6    9.63    0.71 
   0  10   6    9.53    0.82 
  -1 -10  -6   17.09    0.99 
   1 -10   6   16.13    0.88 
  -1  10  -6   16.93    0.99 
   1  10   6   15.29    1.05 
   2 -10   6    2.55    0.50 
  -2 -10  -6    2.28    0.47 
  -2  10  -6    2.12    0.46 
   2  10   6    2.78    0.58 
  -3 -10  -6    6.55    0.66 
   3 -10   6    5.72    0.76 
   3  10   6    7.51    0.77 
  -3  10  -6    7.43    0.75 
  -4 -10  -6   -0.06    0.21 
   4 -10   6    0.21    0.29 
  -4 -10  -6   -0.07    0.23 
  -4 -10  -6    0.37    0.31 
  -4  10  -6   -0.07    0.28 
   4  10   6    0.08    0.25 
   4  10   6    0.22    0.30 
  -5 -10  -6    0.10    0.28 
   5 -10   6    0.26    0.33 
  -5 -10  -6   -0.11    0.28 
  -5 -10  -6   -0.02    0.28 
   5  10   6   -0.24    0.25 
   5  10   6    0.13    0.31 
   5  10   6   -0.13    0.30 
  -5  10  -6   -0.17    0.25 
  -6 -10  -6    0.33    0.39 
   6 -10   6    0.09    0.39 
   6  10   6    0.17    0.38 
   6  10   6   -0.10    0.39 
  -6  10  -6    0.35    0.44 
  -9  11   6    0.04    0.40 
  -8 -11   6   -0.21    0.38 
   8 -11  -6    0.27    0.42 
  -8  11   6    0.84    0.49 
   8  11  -6   -0.11    0.38 
   7 -11  -6    0.10    0.38 
  -7 -11   6    0.09    0.37 
  -7  11   6    0.50    0.34 
   7  11  -6   -0.22    0.32 
  -6 -11   6    2.33    0.61 
   6 -11  -6    4.44    0.82 
  -6  11   6    2.98    0.66 
   6  11  -6    3.49    0.71 
  -5 -11   6    7.02    0.97 
   5 -11  -6    7.28    0.94 
  -5  11   6    6.39    0.95 
   5  11  -6    4.95    0.77 
  -4 -11   6    0.76    0.37 
   4 -11  -6    1.39    0.43 
  -4  11   6    0.34    0.33 
   4  11  -6    0.80    0.34 
   3 -11  -6    2.82    0.58 
  -3 -11   6    2.32    0.49 
  -3  11   6    3.72    0.68 
   3  11  -6    4.42    0.68 
   2 -11  -6    0.23    0.29 
  -2 -11   6    0.00    0.19 
  -2  11   6   -0.24    0.21 
   2  11  -6    0.20    0.23 
  -1 -11   6    3.41    0.52 
   1 -11  -6    3.50    0.59 
  -1  11   6    3.41    0.64 
   1  11  -6    4.12    0.60 
   0 -11   6    0.21    0.18 
   0 -11  -6    0.05    0.20 
   0 -11   6    0.42    0.20 
   0  11   6    0.23    0.31 
   0  11  -6    0.65    0.30 
   1 -11   6   -0.02    0.20 
  -1 -11  -6    0.11    0.22 
  -1  11  -6    0.09    0.22 
   1  11   6    0.14    0.29 
   2 -11   6    3.46    0.57 
  -2 -11  -6    4.72    0.66 
  -2  11  -6    3.49    0.61 
   2  11   6    3.30    0.66 
  -3 -11  -6    2.13    0.48 
   3 -11   6    2.21    0.52 
  -3  11  -6    1.62    0.48 
   3  11   6    2.65    0.60 
  -4 -11  -6    0.09    0.25 
  -4 -11  -6    0.65    0.37 
   4 -11   6    0.06    0.30 
   4  11   6    0.25    0.31 
  -4  11  -6   -0.28    0.23 
   5 -11   6    0.62    0.38 
  -5 -11  -6    0.53    0.36 
  -5 -11  -6    0.69    0.36 
   5  11   6    1.25    0.42 
   5  11   6    0.90    0.42 
  -5  11  -6    0.66    0.41 
   6 -11   6    0.47    0.38 
  -6  11  -6    0.38    0.41 
  -9  12   6    1.19    0.59 
  -8 -12   6    0.59    0.56 
   8 -12  -6    0.50    0.48 
   8  12  -6    0.85    0.50 
  -8  12   6    0.76    0.47 
   7 -12  -6    4.78    0.91 
  -7 -12   6    5.27    0.92 
   7  12  -6    6.44    1.03 
  -7  12   6    4.04    0.80 
   6 -12  -6    3.76    0.78 
  -6 -12   6    3.52    0.78 
  -6  12   6    3.91    0.79 
   6  12  -6    3.73    0.74 
   5 -12  -6   -0.14    0.21 
  -5 -12   6    0.26    0.33 
  -5  12   6   -0.22    0.24 
   5  12  -6   -0.01    0.29 
  -4 -12   6    9.10    0.86 
   4 -12  -6    7.72    0.96 
   4  12  -6    7.23    0.75 
  -4  12   6    6.71    0.95 
  -3 -12   6   11.83    0.93 
   3 -12  -6   11.31    0.95 
  -3  12   6   11.41    1.01 
   3  12  -6   12.95    0.93 
  -2 -12   6    7.26    0.72 
   2 -12  -6    6.52    0.83 
  -2  12   6    8.89    0.90 
   2  12  -6    9.33    0.78 
  -1 -12   6    0.20    0.22 
   1 -12  -6    0.40    0.31 
  -1  12   6    0.35    0.33 
   1  12  -6    0.52    0.29 
   0 -12   6    0.93    0.30 
   0 -12  -6    1.99    0.46 
   0  12  -6    1.11    0.35 
   0  12   6    0.96    0.39 
  -1 -12  -6    5.98    0.76 
   1 -12   6    6.29    0.60 
   1  12   6    5.28    0.83 
  -1  12  -6    6.14    0.77 
  -2 -12  -6   13.04    0.92 
   2 -12   6   13.57    0.90 
  -2  12  -6   14.82    1.00 
   2  12   6   12.91    1.07 
  -3 -12  -6   -0.04    0.24 
   3 -12   6    0.24    0.28 
  -3  12  -6    0.24    0.30 
   3  12   6    0.68    0.37 
   4 -12   6    4.21    0.72 
  -4 -12  -6    4.54    0.80 
  -4 -12  -6    5.51    0.76 
  -4  12  -6    4.08    0.72 
   4  12   6    5.93    0.92 
   5 -12   6    1.54    0.54 
  -5 -12  -6    1.26    0.52 
  -5  12  -6    2.14    0.61 
   5  12   6    1.11    0.53 
   6 -12   6    0.73    0.51 
  -6  12  -6    0.82    0.56 
   8  13  -6    0.45    0.42 
  -8  13   6    0.74    0.53 
   7 -13  -6    1.82    0.60 
  -7 -13   6    2.30    0.70 
  -7  13   6    1.50    0.57 
   7  13  -6    0.79    0.51 
   6 -13  -6    5.33    0.94 
  -6 -13   6    5.39    0.96 
  -6  13   6    6.02    0.95 
   6  13  -6    5.60    0.93 
  -5 -13   6    0.03    0.33 
   5 -13  -6   -0.41    0.27 
  -5  13   6   -0.10    0.27 
   5  13  -6    0.60    0.38 
  -4 -13   6    0.24    0.32 
   4 -13  -6   -0.15    0.19 
  -4  13   6    0.34    0.35 
   4  13  -6    0.10    0.28 
  -3 -13   6    2.74    0.59 
   3 -13  -6    4.08    0.72 
  -3  13   6    3.52    0.75 
   3  13  -6    3.46    0.63 
   2 -13  -6   -0.10    0.24 
  -2 -13   6    0.24    0.27 
   2  13  -6    0.36    0.31 
  -2  13   6    0.07    0.30 
  -1 -13   6    0.86    0.37 
   1 -13  -6    0.12    0.27 
   1  13  -6    0.53    0.30 
  -1  13   6    1.52    0.47 
   0 -13  -6   26.53    1.34 
   0  13  -6   25.13    1.28 
   0  13   6   27.21    1.56 
  -1 -13  -6    1.84    0.46 
   1  13   6    1.88    0.56 
  -1  13  -6    2.30    0.49 
   2 -13   6    0.69    0.31 
  -2 -13  -6    0.69    0.32 
   2  13   6   -0.25    0.26 
  -2  13  -6    0.25    0.29 
  -3 -13  -6   11.23    0.91 
   3 -13   6   10.69    0.94 
  -3  13  -6   14.83    1.05 
   3  13   6   12.56    1.12 
   4 -13   6    4.18    0.74 
  -4 -13  -6    4.88    0.84 
   4  13   6    3.65    0.81 
  -4  13  -6    4.15    0.73 
   5 -13   6    2.10    0.64 
  -5 -13  -6    1.93    0.64 
  -5  13  -6    1.96    0.57 
   5  13   6    2.92    0.72 
  -6  13  -6    0.52    0.51 
  -8  14   6    0.75    0.54 
  -7 -14   6    0.52    0.40 
   7 -14  -6    1.02    0.58 
  -7  14   6    0.39    0.43 
   7  14  -6    1.31    0.55 
  -6 -14   6    0.52    0.42 
   6 -14  -6    0.11    0.37 
  -6  14   6   -0.06    0.35 
   6  14  -6    0.20    0.35 
  -5 -14   6    0.84    0.46 
   5 -14  -6    1.12    0.50 
   5  14  -6   -0.02    0.34 
  -5  14   6    0.70    0.48 
  -4 -14   6    6.89    0.96 
   4 -14  -6    6.59    0.92 
   4  14  -6    8.14    0.84 
  -4  14   6    7.19    1.05 
  -3 -14   6    1.82    0.52 
   3 -14  -6    0.44    0.32 
   3  14  -6    0.08    0.31 
  -3  14   6    0.50    0.36 
  -2 -14   6    2.33    0.55 
   2 -14  -6    3.10    0.64 
   2  14  -6    2.59    0.56 
  -2  14   6    2.48    0.62 
  -1 -14   6    2.39    0.51 
   1 -14  -6    2.64    0.57 
   1  14  -6    2.32    0.48 
  -1  14   6    1.98    0.60 
   0 -14  -6   16.56    1.09 
   0  14   6   15.90    1.22 
   0  14  -6   19.33    1.12 
  -1 -14  -6    2.62    0.57 
   1  14   6    2.64    0.64 
  -1  14  -6    2.93    0.57 
  -2 -14  -6   10.38    0.87 
   2  14   6    9.55    1.02 
  -2  14  -6    9.87    0.88 
   3 -14   6    1.21    0.43 
   3  14   6    1.57    0.56 
  -3  14  -6    1.36    0.46 
  -4 -14  -6    0.70    0.44 
   4 -14   6    0.93    0.42 
   4  14   6    1.53    0.56 
  -4  14  -6    1.70    0.50 
   5 -14   6    2.34    0.65 
  -5 -14  -6    2.05    0.66 
   5  14   6    2.21    0.71 
  -5  14  -6    2.03    0.61 
   7 -15  -6    5.16    1.13 
   7  15  -6    5.77    1.00 
  -7  15   6    5.39    1.00 
   6 -15  -6   11.23    1.18 
  -6 -15   6   11.49    1.20 
   6  15  -6   13.28    1.19 
  -6  15   6    8.53    1.21 
  -5 -15   6   18.43    1.40 
   5 -15  -6   16.52    1.29 
  -5  15   6   20.05    1.46 
   5  15  -6   21.29    1.40 
   4 -15  -6    4.34    0.81 
  -4 -15   6    3.12    0.66 
  -4  15   6    3.55    0.80 
   4  15  -6    3.57    0.70 
  -3 -15   6    6.97    0.92 
   3 -15  -6    5.86    0.87 
   3  15  -6    6.00    0.81 
  -3  15   6    6.29    0.98 
  -2 -15   6    7.07    0.93 
   2 -15  -6    4.44    0.76 
  -2  15   6    4.21    0.86 
   2  15  -6    5.67    0.77 
  -1 -15   6    0.42    0.30 
   1 -15  -6    0.33    0.30 
  -1  15   6   -0.51    0.24 
   1  15  -6    0.66    0.34 
   0 -15  -6   21.31    1.29 
   0  15  -6   25.21    1.33 
   0  15   6   23.45    1.53 
  -1 -15  -6   17.25    1.14 
   1  15   6   20.61    1.45 
  -1  15  -6   15.70    1.08 
  -2 -15  -6    5.25    0.78 
   2  15   6    7.78    1.15 
  -2  15  -6    8.99    0.86 
   3  15   6    8.49    1.19 
  -3  15  -6   10.24    0.92 
   4 -15   6    5.57    0.88 
  -4 -15  -6    4.41    0.87 
   4  15   6    5.24    0.99 
  -4  15  -6    4.34    0.77 
  -5 -15  -6    1.70    0.65 
   5 -15   6    2.82    0.71 
   5  15   6    2.16    0.70 
  -5  15  -6    2.79    0.67 
   7  16  -6   -0.22    0.38 
  -7  16   6   -0.19    0.38 
   6 -16  -6   -0.34    0.38 
  -6 -16   6    0.63    0.51 
   6  16  -6    0.48    0.43 
  -6  16   6   -0.21    0.41 
  -5 -16   6    0.31    0.39 
   5 -16  -6    0.44    0.42 
   5  16  -6    1.05    0.47 
  -5  16   6    0.75    0.47 
  -4 -16   6    0.61    0.41 
   4 -16  -6    0.12    0.38 
   4  16  -6    1.24    0.48 
  -4  16   6    0.53    0.40 
   3 -16  -6    0.50    0.38 
  -3 -16   6    0.85    0.41 
   3  16  -6    0.70    0.41 
  -3  16   6    0.63    0.43 
   2 -16  -6    0.46    0.37 
  -2 -16   6    0.15    0.35 
   2  16  -6    0.58    0.37 
  -2  16   6    0.14    0.37 
  -1 -16   6    2.23    0.61 
   1 -16  -6    1.53    0.51 
   1  16  -6    2.46    0.56 
  -1  16   6    1.46    0.56 
   0 -16  -6    0.82    0.40 
   0  16  -6    2.23    0.53 
   0  16   6    1.87    0.63 
  -1 -16  -6    2.32    0.56 
  -1  16  -6    2.05    0.51 
   1  16   6    1.23    0.55 
  -2  16  -6    1.98    0.51 
   2  16   6    1.27    0.58 
   3  16   6    0.41    0.48 
  -3  16  -6    1.61    0.46 
  -4 -16  -6    0.28    0.45 
   4  16   6    0.18    0.45 
   6  17  -6    1.08    0.55 
  -6  17   6    0.27    0.46 
   5 -17  -6    6.42    1.07 
  -5 -17   6    7.19    1.14 
   5  17  -6    5.97    0.94 
  -5  17   6    7.77    1.19 
  -4 -17   6    2.90    0.72 
   4 -17  -6    2.78    0.72 
  -4  17   6    3.41    0.82 
   4  17  -6    3.38    0.70 
  -3 -17   6    0.08    0.35 
   3 -17  -6   -0.10    0.36 
   3  17  -6    0.26    0.32 
  -3  17   6   -0.44    0.26 
   2 -17  -6   11.73    1.05 
  -2 -17   6   13.39    1.11 
   2  17  -6   12.31    1.00 
  -2  17   6   12.99    1.26 
   1 -17  -6   18.57    1.26 
  -1  17   6   15.64    1.38 
   1  17  -6   18.68    1.22 
   0 -17  -6    6.21    0.88 
   0  17  -6    9.41    0.85 
   0  17   6    8.50    1.21 
  -1  17  -6    4.26    0.70 
   1  17   6    3.64    0.87 
   2  17   6    3.32    0.83 
  -3 -17  -6    0.15    0.45 
   3  17   6   -0.07    0.45 
   6  18  -6    1.01    0.58 
   5 -18  -6    0.75    0.51 
  -5 -18   6    1.11    0.67 
  -5  18   6    0.27    0.55 
   5  18  -6    0.31    0.47 
   4 -18  -6    0.32    0.44 
  -4 -18   6   -0.45    0.33 
  -4  18   6    0.84    0.57 
   4  18  -6    0.27    0.39 
  -3 -18   6   -0.20    0.30 
   3 -18  -6    0.68    0.41 
   3  18  -6    0.30    0.39 
  -3  18   6   -0.09    0.37 
  -2 -18   6    0.12    0.34 
   2 -18  -6   -0.08    0.37 
   2  18  -6    0.54    0.43 
  -2  18   6   -0.18    0.42 
   1 -18  -6    1.51    0.54 
  -1  18   6    1.52    0.62 
   0  18   6    0.62    0.48 
   1  18   6    1.79    0.66 
   4 -19  -6    4.38    0.89 
  -4 -19   6    3.68    0.87 
   3 -19  -6    3.83    0.88 
  -3 -19   6    4.53    0.93 
   2 -19  -6    0.27    0.37 
  -2  19   6    0.03    0.48 
   3 -20  -6    3.61    0.82 
  -3 -20   6    4.04    0.87 
  10   0  -7    0.53    0.45 
 -10   0   7    0.06    0.44 
   9   0  -7   -0.04    0.31 
   9   0  -7   -0.34    0.25 
  -9   0   7   -0.44    0.27 
   8   0  -7    0.19    0.23 
   8   0  -7   -0.03    0.28 
  -8   0   7    0.19    0.38 
   7   0  -7    0.40    0.28 
   7   0  -7    1.17    0.40 
  -7   0   7    0.48    0.40 
   6   0  -7    0.56    0.26 
  -6   0   7    0.34    0.33 
   6   0  -7    0.03    0.23 
   5   0  -7    0.03    0.17 
  -5   0   7   -0.24    0.19 
   5   0  -7    0.28    0.21 
   4   0  -7   -0.17    0.13 
   4   0  -7    0.01    0.14 
  -4   0   7    0.10    0.22 
  -3   0   7    0.10    0.18 
   3   0  -7   -0.25    0.09 
   3   0  -7   -0.06    0.12 
   2   0  -7    0.48    0.20 
   2   0  -7   -0.17    0.09 
  -2   0   7    0.04    0.15 
   1   0  -7   -0.08    0.13 
  -1   0   7    0.09    0.15 
   1   0  -7   -0.10    0.12 
  -1   0   7   -0.09    0.13 
  -1   0  -7   -0.03    0.17 
   1   0   7    0.06    0.11 
  -1   0  -7    0.01    0.18 
   1   0   7    0.01    0.18 
   2   0   7    0.32    0.26 
  -2   0  -7    0.27    0.24 
   3   0   7    0.32    0.29 
  -3   0  -7    0.26    0.28 
  -4   0  -7    0.05    0.28 
   4   0   7    0.02    0.24 
  -5   0  -7    0.12    0.31 
   5   0   7   -0.04    0.24 
   6   0   7    0.17    0.30 
  -6   0  -7    0.30    0.35 
  -7   0  -7    1.14    0.55 
   7   0   7    1.22    0.44 
 -10  -1   7   -0.05    0.44 
  10  -1  -7    1.31    0.55 
 -10   1   7    0.16    0.47 
  10   1  -7    0.87    0.50 
   9  -1  -7    5.82    0.83 
   9  -1  -7    6.89    0.97 
  -9  -1   7    4.77    0.93 
   9   1  -7    6.39    0.98 
  -9   1   7    4.98    0.90 
  -8  -1   7    0.12    0.35 
   8  -1  -7    0.81    0.41 
   8  -1  -7    0.74    0.36 
   8   1  -7    0.64    0.34 
   8   1  -7    0.78    0.34 
  -8   1   7    1.30    0.53 
   7  -1  -7   -0.08    0.27 
  -7  -1   7   -0.09    0.18 
   7  -1  -7   -0.17    0.25 
  -7   1   7    0.25    0.33 
   7   1  -7   -0.38    0.16 
   7   1  -7   -0.04    0.16 
   6  -1  -7   41.15    1.56 
  -6  -1   7   40.28    1.81 
   6  -1  -7   41.77    1.62 
  -6   1   7   40.05    1.80 
   6   1  -7   42.42    1.68 
   6   1  -7   38.66    1.44 
  -5  -1   7   18.36    1.10 
   5  -1  -7   17.67    0.93 
   5  -1  -7   18.48    0.95 
   5   1  -7   17.77    0.87 
  -5   1   7   16.81    1.07 
   5   1  -7   16.95    0.96 
   4  -1  -7   26.15    1.09 
   4  -1  -7   24.86    1.04 
  -4  -1   7   23.04    1.19 
  -4   1   7   27.98    1.29 
   4   1  -7   24.13    1.08 
   4   1  -7   24.99    1.01 
  -3  -1   7    1.08    0.32 
   3  -1  -7    1.01    0.26 
   3  -1  -7    1.11    0.27 
   3   1  -7    1.05    0.26 
   3   1  -7    1.17    0.29 
  -3   1   7    1.30    0.35 
   2  -1  -7    3.37    0.46 
   2  -1  -7    3.41    0.35 
  -2  -1   7    3.05    0.43 
   2   1  -7    3.53    0.44 
   2   1  -7    3.21    0.42 
  -2   1   7    3.66    0.49 
  -1  -1   7    4.61    0.44 
   1  -1  -7    4.25    0.39 
   1  -1  -7    4.40    0.42 
  -1  -1   7    4.95    0.41 
   1   1  -7    3.72    0.39 
   1   1  -7    4.12    0.40 
  -1   1   7    4.35    0.43 
   0  -1   7  104.79    2.67 
   0  -1  -7  109.42    2.57 
   0  -1   7  107.71    2.36 
   0  -1  -7  112.28    2.72 
   0   1  -7  106.41    2.61 
   0   1   7  103.64    2.69 
   0   1  -7  109.10    2.65 
   0   1   7  106.35    2.46 
   1  -1   7   15.75    0.58 
  -1  -1  -7   14.98    0.81 
  -1  -1  -7   17.53    0.92 
   1  -1   7   14.49    0.86 
  -1   1  -7   15.56    0.84 
   1   1   7   15.67    0.68 
   1   1   7   16.75    0.93 
   2  -1   7   90.25    2.59 
  -2  -1  -7   91.51    2.51 
   2   1   7   91.90    2.62 
   2   1   7   90.47    2.02 
  -2   1  -7   94.09    2.57 
   3  -1   7  131.29    3.48 
  -3  -1  -7  141.42    3.47 
   3   1   7  134.38    3.53 
  -3   1  -7  133.63    3.46 
   4  -1   7   28.05    1.42 
  -4  -1  -7   27.83    1.40 
   4   1   7   26.61    1.42 
  -4   1  -7   24.87    1.35 
   5  -1   7    0.54    0.32 
  -5  -1  -7    1.33    0.47 
  -5   1  -7    0.92    0.41 
   5   1   7    2.01    0.54 
   6  -1   7    1.92    0.55 
  -6  -1  -7    0.72    0.46 
  -6   1  -7    0.43    0.42 
   6   1   7    2.40    0.61 
   7  -1   7    0.61    0.44 
  -7  -1  -7   -0.09    0.39 
   7   1   7   -0.43    0.21 
  -7   1  -7    0.46    0.48 
 -10  -2   7    0.32    0.45 
  10  -2  -7    0.01    0.38 
  10  -2  -7    0.20    0.38 
 -10   2   7    2.04    0.70 
  10   2  -7    0.36    0.48 
   9  -2  -7    1.43    0.49 
  -9  -2   7    1.60    0.60 
   9  -2  -7    0.83    0.41 
   9   2  -7    2.06    0.63 
  -9   2   7    0.16    0.39 
   8  -2  -7   -0.11    0.25 
  -8  -2   7    0.05    0.23 
   8  -2  -7   -0.03    0.22 
  -8   2   7    0.25    0.40 
   8   2  -7   -0.32    0.30 
   7  -2  -7   13.39    0.95 
  -7  -2   7   11.37    1.05 
   7  -2  -7   12.37    0.93 
  -7   2   7   13.33    1.10 
   7   2  -7   12.38    0.99 
   7   2  -7   14.33    0.86 
  -6  -2   7   -0.40    0.20 
   6  -2  -7   -0.50    0.15 
   6  -2  -7    0.00    0.21 
   6   2  -7   -0.13    0.18 
  -6   2   7   -0.15    0.24 
   6   2  -7   -0.42    0.18 
  -5  -2   7   10.41    0.86 
   5  -2  -7   12.21    0.80 
   5  -2  -7   10.23    0.71 
   5   2  -7   10.98    0.65 
  -5   2   7    9.06    0.82 
   5   2  -7    9.98    0.74 
   4  -2  -7   26.73    1.14 
  -4  -2   7   26.45    1.26 
   4  -2  -7   26.57    1.05 
  -4   2   7   26.16    1.27 
   4   2  -7   24.12    1.10 
   4   2  -7   26.04    1.00 
  -3  -2   7    5.29    0.53 
   3  -2  -7    5.99    0.52 
   3  -2  -7    6.07    0.46 
   3   2  -7    6.42    0.46 
   3   2  -7    5.87    0.52 
  -3   2   7    5.10    0.52 
   2  -2  -7    2.31    0.33 
  -2  -2   7    2.01    0.36 
   2  -2  -7    1.59    0.34 
   2   2  -7    2.77    0.38 
  -2   2   7    2.61    0.44 
   2   2  -7    1.66    0.34 
  -1  -2   7    6.27    0.47 
   1  -2  -7    6.92    0.47 
  -1  -2   7    6.85    0.52 
   1  -2  -7    7.21    0.55 
  -1   2   7    7.03    0.54 
   1   2  -7    7.10    0.52 
   1   2  -7    7.10    0.52 
   0  -2   7   26.16    0.88 
   0  -2  -7   26.90    1.03 
   0  -2   7   27.05    1.11 
   0  -2  -7   28.21    1.16 
   0   2  -7   26.89    1.10 
   0   2   7   27.06    1.04 
   0   2  -7   28.58    1.12 
   0   2   7   26.36    1.16 
   1  -2   7    0.10    0.08 
   1  -2   7    0.05    0.15 
  -1  -2  -7   -0.08    0.14 
  -1  -2  -7    0.23    0.17 
   1   2   7    0.08    0.12 
  -1   2  -7    0.45    0.23 
   1   2   7    0.10    0.17 
  -2  -2  -7    1.27    0.35 
   2  -2   7    1.58    0.38 
  -2  -2  -7    1.46    0.40 
   2   2   7    1.53    0.28 
  -2   2  -7    2.10    0.43 
   2   2   7    1.77    0.43 
  -3  -2  -7    3.92    0.60 
   3  -2   7    3.32    0.59 
   3   2   7    2.56    0.53 
  -3   2  -7    3.27    0.56 
   4  -2   7    3.68    0.66 
  -4  -2  -7    2.56    0.53 
  -4   2  -7    2.60    0.57 
   4   2   7    2.58    0.55 
   5  -2   7   16.55    1.16 
  -5  -2  -7   15.49    1.12 
   5   2   7   14.35    1.08 
  -5   2  -7   15.71    1.14 
   6  -2   7    0.59    0.45 
  -6  -2  -7    0.54    0.38 
  -6   2  -7    0.40    0.38 
   6   2   7    0.44    0.37 
  -7  -2  -7    2.89    0.72 
   7  -2   7    1.91    0.65 
  -7   2  -7    2.41    0.69 
   7   2   7    1.57    0.60 
  11  -3  -7    0.73    0.58 
  10  -3  -7    8.26    1.16 
 -10  -3   7   11.85    1.54 
  10  -3  -7    9.61    1.02 
 -10   3   7   10.27    1.41 
  10   3  -7    6.91    1.10 
   9  -3  -7    8.90    0.94 
   9  -3  -7    9.97    0.97 
  -9  -3   7   10.27    1.33 
   9   3  -7    9.86    1.24 
  -9   3   7   12.28    1.20 
   8  -3  -7   -0.31    0.24 
  -8  -3   7   -0.03    0.26 
   8  -3  -7    0.33    0.33 
   8   3  -7   -0.05    0.29 
  -8   3   7    0.25    0.27 
   7  -3  -7    0.37    0.28 
  -7  -3   7    0.45    0.42 
   7  -3  -7    0.27    0.30 
   7   3  -7    0.02    0.20 
  -7   3   7   -0.04    0.22 
   6  -3  -7    1.81    0.42 
   6  -3  -7    1.93    0.45 
  -6  -3   7    3.30    0.65 
   6   3  -7    3.46    0.59 
  -6   3   7    2.52    0.60 
   6   3  -7    2.54    0.41 
   5  -3  -7    2.16    0.40 
  -5  -3   7    2.57    0.55 
   5  -3  -7    2.56    0.48 
   5   3  -7    2.43    0.38 
   5   3  -7    2.20    0.46 
  -5   3   7    1.45    0.44 
   4  -3  -7    0.23    0.21 
  -4  -3   7    0.49    0.30 
   4  -3  -7    0.52    0.21 
   4   3  -7    0.43    0.19 
  -4   3   7    0.24    0.21 
   4   3  -7    0.21    0.20 
   3  -3  -7   14.79    0.83 
   3  -3  -7   16.53    0.73 
  -3  -3   7   17.19    0.93 
  -3   3   7   15.27    0.91 
   3   3  -7   16.14    0.85 
   3   3  -7   15.50    0.70 
  -2  -3   7   19.80    0.93 
   2  -3  -7   20.63    0.97 
   2  -3  -7   20.81    0.80 
   2   3  -7   22.25    0.86 
  -2   3   7   19.60    1.00 
   2   3  -7   21.81    0.97 
  -1  -3   7   33.86    1.13 
  -1  -3   7   32.80    1.16 
   1  -3  -7   32.63    1.07 
   1  -3  -7   32.35    1.26 
   1   3  -7   34.25    1.16 
  -1   3   7   33.17    1.27 
   1   3  -7   32.66    1.23 
   0  -3  -7   13.01    0.67 
   0  -3   7   13.31    0.57 
   0  -3   7   13.98    0.77 
   0  -3  -7   13.09    0.79 
   0   3   7   13.51    0.75 
   0   3  -7   12.05    0.75 
   0   3  -7   12.36    0.72 
   0   3   7   13.67    0.82 
  -1  -3  -7    8.58    0.60 
   1  -3   7    8.63    0.66 
  -1  -3  -7    7.74    0.64 
   1  -3   7    8.22    0.33 
   1   3   7    7.83    0.66 
  -1   3  -7    7.78    0.64 
   1   3   7    7.98    0.55 
   2  -3   7    0.92    0.35 
  -2  -3  -7    1.46    0.34 
  -2  -3  -7    1.15    0.36 
   2   3   7    1.44    0.41 
   2   3   7    1.02    0.27 
  -2   3  -7    1.37    0.39 
  -3  -3  -7   10.43    0.83 
  -3  -3  -7   10.62    0.80 
   3  -3   7   12.46    0.91 
   3   3   7   12.33    0.90 
  -3   3  -7    9.85    0.83 
   4  -3   7    0.91    0.39 
  -4  -3  -7    0.23    0.29 
   4   3   7    0.67    0.35 
  -4   3  -7    0.27    0.31 
  -5  -3  -7    1.81    0.51 
   5  -3   7    2.37    0.58 
   5   3   7    2.13    0.56 
  -5   3  -7    3.16    0.65 
  -6  -3  -7    0.80    0.46 
   6  -3   7   -0.28    0.32 
  -6   3  -7   -0.52    0.27 
   6   3   7    0.16    0.31 
   7  -3   7   -0.05    0.39 
  -7  -3  -7    0.19    0.40 
  -7   3  -7   -0.14    0.41 
   7   3   7   -0.44    0.35 
 -10  -4   7   -0.27    0.42 
  10  -4  -7    0.39    0.41 
  10  -4  -7    0.80    0.50 
 -10   4   7    1.03    0.55 
  10   4  -7   -0.16    0.42 
  -9  -4   7    5.41    1.01 
   9  -4  -7    5.14    0.87 
   9  -4  -7    6.50    0.93 
  -9   4   7    7.43    1.09 
   9   4  -7    5.63    0.97 
  -8  -4   7   -0.15    0.31 
   8  -4  -7    0.51    0.34 
   8  -4  -7   -0.22    0.27 
   8   4  -7   -0.05    0.21 
  -8   4   7    0.45    0.36 
   7  -4  -7   28.06    1.33 
   7  -4  -7   27.08    1.42 
  -7  -4   7   26.15    1.57 
  -7   4   7   30.14    1.64 
   7   4  -7   24.58    1.40 
  -6  -4   7   12.18    1.01 
   6  -4  -7   11.98    0.88 
   6  -4  -7   14.13    0.85 
  -6   4   7   12.75    0.99 
   6   4  -7   12.36    0.77 
   6   4  -7   11.40    0.89 
   5  -4  -7   26.71    1.10 
  -5  -4   7   25.08    1.33 
   5  -4  -7   26.85    1.28 
   5   4  -7   28.53    0.99 
  -5   4   7   26.57    1.39 
   5   4  -7   27.21    1.29 
   4  -4  -7   25.98    0.97 
   4  -4  -7   21.27    1.09 
  -4  -4   7   20.61    1.12 
   4   4  -7   24.35    1.13 
   4   4  -7   24.34    0.88 
  -4   4   7   22.97    1.22 
   3  -4  -7   23.07    1.08 
  -3  -4   7   21.88    1.07 
   3  -4  -7   20.76    0.80 
   3   4  -7   20.85    0.80 
   3   4  -7   21.30    1.01 
  -3   4   7   19.26    1.06 
  -2  -4   7   43.58    1.46 
   2  -4  -7   42.66    1.21 
   2  -4  -7   45.55    1.54 
   2   4  -7   41.68    1.46 
   2   4  -7   43.61    1.28 
  -2   4   7   44.39    1.60 
  -1  -4   7    0.34    0.21 
  -1  -4   7    0.44    0.18 
   1  -4  -7    0.35    0.20 
   1  -4  -7    0.43    0.16 
   1   4  -7    0.34    0.22 
  -1   4   7    0.40    0.23 
   1   4  -7    0.69    0.22 
   0  -4   7    6.13    0.52 
   0  -4   7    5.96    0.40 
   0  -4  -7    5.82    0.45 
   0  -4  -7    6.99    0.57 
   0   4   7    7.24    0.57 
   0   4  -7    5.74    0.52 
  -1  -4  -7   15.11    0.91 
   1  -4   7   17.58    0.92 
  -1  -4  -7   16.84    0.82 
   1   4   7   16.32    0.84 
  -1   4  -7   16.33    0.93 
   1   4   7   17.58    0.99 
  -2  -4  -7    0.17    0.25 
  -2  -4  -7    0.26    0.20 
   2  -4   7    0.11    0.23 
   2   4   7   -0.03    0.22 
  -2   4  -7    0.23    0.23 
   2   4   7   -0.07    0.14 
   3  -4   7    4.09    0.64 
  -3  -4  -7    3.57    0.56 
  -3  -4  -7    3.77    0.60 
   3   4   7    4.09    0.52 
  -3   4  -7    2.68    0.56 
   3   4   7    4.03    0.67 
  -4  -4  -7    3.59    0.64 
  -4  -4  -7    3.38    0.61 
   4  -4   7    3.26    0.62 
   4   4   7    4.04    0.70 
  -4   4  -7    3.41    0.65 
  -5  -4  -7    1.38    0.47 
   5  -4   7    1.26    0.49 
  -5   4  -7    1.28    0.50 
   5   4   7    1.29    0.46 
   6  -4   7    5.11    0.89 
  -6  -4  -7    5.21    0.86 
  -6   4  -7    4.35    0.85 
   6   4   7    3.82    0.77 
  -7  -4  -7    2.01    0.61 
   7   4   7    2.81    0.70 
  10  -5  -7    0.16    0.39 
 -10  -5   7    0.58    0.56 
  10   5  -7    1.65    0.67 
 -10   5   7    0.31    0.44 
   9  -5  -7   -0.04    0.35 
  -9  -5   7    0.57    0.44 
   9  -5  -7    0.64    0.44 
  -9   5   7    0.82    0.49 
   9   5  -7    0.70    0.48 
  -8  -5   7   -0.11    0.30 
   8  -5  -7   -0.03    0.25 
   8  -5  -7    0.23    0.36 
   8   5  -7   -0.10    0.17 
  -8   5   7    0.32    0.37 
   7  -5  -7    0.00    0.24 
  -7  -5   7    0.14    0.32 
   7  -5  -7   -0.03    0.20 
  -7   5   7    0.21    0.32 
   7   5  -7    0.32    0.27 
   6  -5  -7    1.18    0.34 
   6  -5  -7    0.93    0.36 
  -6  -5   7    0.98    0.41 
  -6   5   7    1.79    0.52 
   6   5  -7    0.77    0.37 
   5  -5  -7    2.31    0.49 
  -5  -5   7    2.69    0.57 
   5  -5  -7    1.98    0.37 
   5   5  -7    2.10    0.30 
  -5   5   7    1.73    0.48 
   5   5  -7    1.87    0.46 
   4  -5  -7   18.91    1.03 
  -4  -5   7   15.79    0.98 
   4  -5  -7   17.35    0.77 
   4   5  -7   18.31    0.71 
   4   5  -7   18.36    1.01 
  -4   5   7   17.06    1.08 
   3  -5  -7   13.73    0.87 
  -3  -5   7   15.64    0.91 
   3  -5  -7   16.14    0.67 
  -3   5   7   15.20    0.97 
   3   5  -7   15.09    0.89 
   3   5  -7   16.55    0.67 
  -2  -5   7    1.10    0.23 
  -2  -5   7    1.55    0.34 
   2  -5  -7    0.97    0.20 
   2  -5  -7    1.18    0.34 
   2   5  -7    1.14    0.30 
   2   5  -7    1.54    0.27 
  -2   5   7    1.14    0.35 
  -1  -5   7    0.32    0.18 
  -1  -5   7    0.30    0.18 
   1  -5  -7    0.03    0.16 
   1  -5  -7    0.05    0.10 
   1   5  -7    0.12    0.18 
   1   5  -7    0.20    0.14 
  -1   5   7    0.26    0.22 
   0  -5  -7   27.83    1.22 
   0  -5  -7   28.61    0.98 
   0  -5   7   28.09    1.12 
   0  -5   7   27.97    0.90 
   0   5   7   28.69    1.21 
   0   5  -7   27.64    1.20 
  -1  -5  -7   15.20    0.77 
  -1  -5  -7   14.37    0.89 
   1  -5   7   14.15    0.83 
   1   5   7   15.70    0.95 
  -1   5  -7   15.62    0.92 
   1   5   7   14.71    0.86 
  -2  -5  -7    0.22    0.21 
   2  -5   7    0.39    0.27 
  -2  -5  -7    0.08    0.20 
   2   5   7    0.30    0.21 
  -2   5  -7    0.97    0.34 
   2   5   7    0.24    0.22 
  -3  -5  -7    1.96    0.43 
   3  -5   7    2.49    0.55 
  -3  -5  -7    3.00    0.57 
   3   5   7    3.03    0.59 
   3   5   7    2.09    0.41 
  -3   5  -7    2.86    0.56 
   4  -5   7    0.67    0.38 
  -4  -5  -7    1.54    0.44 
  -4  -5  -7    1.22    0.42 
  -4   5  -7    2.36    0.57 
   4   5   7    1.30    0.44 
   5  -5   7    2.16    0.59 
  -5  -5  -7    0.54    0.41 
  -5  -5  -7    0.95    0.44 
   5   5   7    1.37    0.50 
  -5   5  -7    0.33    0.38 
  -6  -5  -7    1.53    0.55 
   6  -5   7    2.36    0.67 
  -6  -5  -7    2.48    0.61 
  -6   5  -7    1.33    0.56 
   6   5   7    3.11    0.68 
  -7  -5  -7    0.26    0.41 
  -7  -5  -7   -0.44    0.32 
   7   5   7   -0.19    0.36 
  10  -6  -7    0.19    0.43 
 -10   6   7    0.18    0.48 
  -9  -6   7    0.91    0.54 
   9  -6  -7    1.24    0.52 
   9   6  -7    0.66    0.49 
  -9   6   7    1.58    0.57 
  -8  -6   7    1.58    0.54 
   8  -6  -7    1.33    0.50 
  -8   6   7    2.30    0.63 
   8   6  -7    1.87    0.59 
   7  -6  -7    1.78    0.50 
   7  -6  -7    2.25    0.53 
  -7  -6   7    2.34    0.61 
  -7   6   7    1.03    0.50 
   7   6  -7    2.11    0.56 
   6  -6  -7    5.09    0.76 
  -6  -6   7    5.36    0.82 
   6  -6  -7    4.77    0.51 
   6   6  -7    5.40    0.80 
  -6   6   7    5.71    0.85 
  -5  -6   7    1.20    0.43 
   5  -6  -7    0.87    0.28 
   5  -6  -7    1.39    0.41 
  -5   6   7    0.85    0.41 
   5   6  -7    0.70    0.36 
   4  -6  -7    2.20    0.32 
  -4  -6   7    2.48    0.51 
   4  -6  -7    2.46    0.49 
   4   6  -7    2.24    0.28 
   4   6  -7    1.73    0.44 
  -4   6   7    2.28    0.51 
  -3  -6   7  182.98    4.15 
   3  -6  -7  176.12    4.14 
   3  -6  -7  181.10    3.50 
   3   6  -7  179.57    4.12 
  -3   6   7  181.40    4.34 
   3   6  -7  180.29    3.48 
   2  -6  -7   49.93    1.74 
  -2  -6   7   53.78    1.68 
   2  -6  -7   51.03    1.27 
  -2  -6   7   52.28    1.41 
  -2   6   7   49.95    1.83 
   2   6  -7   49.58    1.69 
   2   6  -7   49.06    1.36 
   1  -6  -7   19.44    1.02 
  -1  -6   7   22.75    0.92 
   1  -6  -7   20.40    0.73 
  -1  -6   7   23.71    0.93 
   1   6  -7   22.69    0.90 
   1   6  -7   20.41    1.01 
  -1   6   7   20.64    1.09 
   0  -6   7    9.87    0.52 
   0  -6  -7    8.97    0.71 
   0  -6  -7   10.88    0.56 
   0  -6   7    9.86    0.65 
   0   6  -7    9.74    0.73 
   0   6   7    9.87    0.73 
  -1  -6  -7   10.75    0.79 
   1  -6   7   10.41    0.72 
  -1  -6  -7   12.64    0.69 
   1   6   7   12.32    0.81 
  -1   6  -7   10.43    0.77 
  -2  -6  -7   14.63    0.95 
   2  -6   7   15.47    0.96 
  -2  -6  -7   16.45    0.87 
   2   6   7   14.95    0.89 
   2   6   7   13.88    0.96 
  -2   6  -7   14.73    0.94 
  -3  -6  -7    6.02    0.79 
   3  -6   7    4.61    0.67 
  -3  -6  -7    4.81    0.65 
  -3   6  -7    5.15    0.73 
   3   6   7    4.02    0.58 
   3   6   7    4.02    0.67 
  -4  -6  -7   19.47    1.20 
  -4  -6  -7   19.93    1.14 
   4  -6   7   19.18    1.23 
   4   6   7   19.90    1.25 
  -4   6  -7   17.74    1.20 
  -5  -6  -7    2.68    0.58 
  -5  -6  -7    4.70    0.73 
   5  -6   7    2.29    0.62 
  -5   6  -7    2.98    0.68 
   5   6   7    2.85    0.63 
   6  -6   7   15.82    1.29 
  -6  -6  -7   15.99    1.21 
  -6  -6  -7   15.19    1.18 
   6   6   7   15.44    1.21 
  -6   6  -7   13.89    1.20 
  -7  -6  -7    1.22    0.56 
  -7  -6  -7    1.69    0.59 
   7   6   7    1.72    0.60 
  10  -7  -7    1.76    0.66 
 -10   7   7    0.86    0.63 
   9  -7  -7    7.51    1.08 
  -9  -7   7    7.41    1.21 
   9   7  -7    7.32    1.07 
  -9   7   7    8.08    1.18 
   8  -7  -7   -0.23    0.25 
  -8  -7   7    0.48    0.44 
  -8   7   7    0.25    0.39 
   8   7  -7    0.22    0.36 
  -7  -7   7    1.15    0.52 
  -7   7   7    0.61    0.41 
   7   7  -7    0.79    0.36 
  -6  -7   7   14.42    1.10 
   6  -7  -7   11.36    0.95 
   6   7  -7   14.68    1.08 
  -6   7   7   12.72    1.07 
  -5  -7   7    0.45    0.35 
   5  -7  -7    0.10    0.27 
  -5   7   7   -0.18    0.18 
   5   7  -7   -0.14    0.17 
  -4  -7   7    0.32    0.29 
   4  -7  -7    0.12    0.26 
  -4   7   7   -0.05    0.25 
   4   7  -7   -0.06    0.14 
  -3  -7   7   16.26    0.98 
   3  -7  -7   16.33    0.99 
   3  -7  -7   15.94    0.61 
   3   7  -7   16.28    0.62 
   3   7  -7   15.81    0.96 
  -3   7   7   18.31    1.12 
  -2  -7   7    5.38    0.53 
   2  -7  -7    6.11    0.34 
   2  -7  -7    6.29    0.62 
  -2  -7   7    6.19    0.43 
   2   7  -7    5.20    0.56 
   2   7  -7    6.93    0.44 
  -2   7   7    7.44    0.72 
  -1  -7   7    4.39    0.43 
   1  -7  -7    4.29    0.59 
  -1  -7   7    4.21    0.40 
   1  -7  -7    4.96    0.32 
  -1   7   7    4.69    0.66 
   1   7  -7    4.49    0.60 
   1   7  -7    3.90    0.39 
   0  -7   7    7.92    0.58 
   0  -7   7    8.03    0.48 
   0  -7  -7    8.33    0.70 
   0  -7  -7    7.11    0.45 
   0   7  -7    7.75    0.66 
   0   7   7    8.81    0.72 
   1  -7   7    0.37    0.23 
  -1  -7  -7    0.54    0.22 
  -1  -7  -7    0.58    0.27 
  -1   7  -7    0.10    0.25 
   1   7   7    0.39    0.25 
  -2  -7  -7    2.43    0.42 
   2  -7   7    2.17    0.46 
  -2  -7  -7    2.84    0.53 
   2   7   7    2.19    0.50 
   2   7   7    3.55    0.54 
  -2   7  -7    3.71    0.60 
  -3  -7  -7   -0.21    0.21 
  -3  -7  -7    0.05    0.19 
   3  -7   7   -0.01    0.23 
   3   7   7   -0.12    0.24 
  -3   7  -7    0.13    0.28 
   3   7   7   -0.03    0.20 
   4  -7   7    1.70    0.51 
  -4  -7  -7    0.79    0.35 
  -4  -7  -7    1.18    0.44 
   4   7   7    0.94    0.42 
  -4   7  -7    0.47    0.38 
   5  -7   7   32.79    1.74 
  -5  -7  -7   29.45    1.53 
  -5  -7  -7   32.28    1.63 
   5   7   7   31.56    1.66 
  -5   7  -7   28.76    1.63 
  -6  -7  -7    1.29    0.52 
  -6  -7  -7    1.78    0.53 
   6  -7   7    1.14    0.55 
  -6   7  -7    0.84    0.45 
   6   7   7    2.66    0.66 
  -7  -7  -7    0.66    0.44 
  -7  -7  -7    0.37    0.48 
   7   7   7    1.40    0.57 
 -10   8   7    0.00    0.46 
  -9  -8   7    1.15    0.62 
   9  -8  -7    0.93    0.55 
  -9   8   7    1.14    0.52 
   9   8  -7    0.83    0.52 
  -8  -8   7   11.32    1.20 
   8  -8  -7   11.54    1.11 
   8   8  -7    9.75    1.22 
  -8   8   7   12.35    1.18 
  -7  -8   7   10.53    1.03 
   7  -8  -7   10.34    1.00 
  -7   8   7    8.90    0.96 
   7   8  -7    9.45    0.97 
   6  -8  -7    0.71    0.37 
  -6  -8   7    0.90    0.44 
   6   8  -7    0.77    0.40 
  -6   8   7    0.75    0.38 
   5  -8  -7    4.86    0.75 
  -5  -8   7    4.66    0.77 
   5   8  -7    5.08    0.77 
  -5   8   7    3.71    0.71 
  -4  -8   7    1.80    0.45 
   4  -8  -7    0.48    0.35 
  -4   8   7    0.44    0.32 
   4   8  -7    0.57    0.35 
  -3  -8   7   16.60    1.01 
   3  -8  -7   17.21    1.05 
   3   8  -7   15.94    0.99 
  -3   8   7   16.46    1.09 
  -2  -8   7    1.08    0.32 
   2  -8  -7    0.72    0.33 
  -2  -8   7    1.04    0.23 
   2   8  -7    1.38    0.25 
  -2   8   7    0.98    0.37 
   2   8  -7    0.96    0.33 
   1  -8  -7   14.06    0.92 
  -1  -8   7   16.68    0.76 
  -1  -8   7   15.07    0.80 
   1   8  -7   15.31    0.93 
  -1   8   7   16.44    1.04 
   0  -8  -7   27.76    0.91 
   0  -8   7   28.15    1.00 
   0  -8   7   28.20    1.12 
   0  -8  -7   28.67    1.31 
   0   8  -7   27.21    1.27 
   0   8   7   28.32    1.36 
  -1  -8  -7    9.84    0.77 
   1  -8   7   11.19    0.77 
  -1  -8  -7   11.74    0.64 
   1   8   7    9.64    0.79 
  -1   8  -7   10.62    0.79 
   2  -8   7    1.35    0.37 
  -2  -8  -7    0.44    0.25 
  -2  -8  -7    0.79    0.33 
  -2   8  -7    0.76    0.33 
   2   8   7    0.46    0.28 
  -3  -8  -7   19.44    1.16 
   3  -8   7   18.62    1.16 
  -3  -8  -7   18.89    1.02 
   3   8   7   17.79    1.15 
  -3   8  -7   20.40    1.22 
   3   8   7   20.04    1.14 
   4  -8   7    0.20    0.34 
  -4  -8  -7    0.48    0.30 
  -4  -8  -7   -0.13    0.22 
   4   8   7    0.24    0.33 
  -4   8  -7    0.32    0.34 
  -5  -8  -7   17.91    1.22 
   5  -8   7   19.38    1.36 
  -5  -8  -7   16.63    1.14 
   5   8   7   19.29    1.29 
  -5   8  -7   16.79    1.22 
  -6  -8  -7    3.96    0.79 
   6  -8   7    5.88    1.02 
  -6  -8  -7    5.27    0.83 
   6   8   7    4.04    0.75 
  -6   8  -7    4.15    0.82 
  -7  -8  -7    3.82    0.81 
  -7  -8  -7    3.80    0.88 
   7   8   7    2.48    0.75 
  -9  -9   7    4.54    0.99 
   9  -9  -7    4.02    0.86 
  -9   9   7    3.36    0.85 
   9   9  -7    2.71    0.73 
  -8  -9   7    4.55    0.95 
   8  -9  -7    4.87    0.92 
  -8   9   7    3.07    0.76 
   8   9  -7    3.91    0.81 
  -7  -9   7    0.92    0.43 
   7  -9  -7    1.52    0.55 
  -7   9   7    1.70    0.56 
   7   9  -7    1.12    0.47 
   6  -9  -7    3.88    0.71 
  -6  -9   7    4.55    0.82 
  -6   9   7    3.44    0.72 
   6   9  -7    4.39    0.79 
   5  -9  -7    3.85    0.69 
  -5  -9   7    4.00    0.73 
  -5   9   7    3.47    0.70 
   5   9  -7    3.50    0.65 
  -4  -9   7    7.95    0.77 
   4  -9  -7    8.23    0.77 
  -4   9   7    8.14    0.84 
   4   9  -7    8.19    0.74 
   3  -9  -7    0.59    0.29 
  -3  -9   7    0.73    0.31 
   3   9  -7    0.25    0.25 
  -3   9   7    0.82    0.41 
   2  -9  -7    9.62    0.78 
  -2  -9   7   11.17    0.79 
   2   9  -7    8.69    0.71 
  -2   9   7   10.03    0.88 
   1  -9  -7    3.71    0.60 
  -1  -9   7    3.29    0.48 
  -1  -9   7    3.95    0.39 
   1   9  -7    4.02    0.58 
  -1   9   7    4.34    0.70 
   0  -9   7   11.98    0.81 
   0  -9  -7   10.37    0.78 
   0  -9   7   10.03    0.66 
   0   9   7   11.69    0.91 
   0   9  -7   10.99    0.82 
  -1  -9  -7    7.31    0.70 
   1  -9   7    8.09    0.65 
  -1   9  -7    9.26    0.78 
   1   9   7    7.55    0.75 
  -2  -9  -7    3.17    0.58 
   2  -9   7    2.56    0.51 
   2   9   7    3.50    0.61 
  -2   9  -7    3.12    0.61 
   3  -9   7    0.35    0.33 
  -3  -9  -7    0.60    0.31 
  -3  -9  -7    0.96    0.40 
   3   9   7    1.26    0.44 
   3   9   7    0.80    0.32 
  -3   9  -7    0.83    0.42 
   4  -9   7    7.22    0.96 
  -4  -9  -7    8.56    0.91 
  -4  -9  -7    7.37    0.78 
  -4  -9  -7    6.80    0.72 
  -4   9  -7    6.36    0.88 
   4   9   7    8.27    0.85 
   4   9   7    7.09    0.90 
   5  -9   7    1.17    0.48 
  -5  -9  -7    1.44    0.45 
  -5  -9  -7    2.49    0.59 
  -5   9  -7    0.43    0.43 
   5   9   7    1.65    0.53 
   6  -9   7    1.38    0.56 
  -6  -9  -7    1.04    0.46 
  -6  -9  -7    1.77    0.56 
   6   9   7    0.51    0.45 
  -6   9  -7    0.73    0.49 
   9 -10  -7    1.04    0.67 
  -9  10   7    1.29    0.61 
   8 -10  -7    0.27    0.45 
  -8 -10   7    0.49    0.44 
   8  10  -7    0.03    0.27 
  -8  10   7    0.33    0.42 
   7 -10  -7    0.04    0.38 
  -7 -10   7    0.86    0.50 
  -7  10   7    1.65    0.57 
   7  10  -7    1.23    0.51 
  -6 -10   7    4.71    0.87 
   6 -10  -7    4.51    0.80 
  -6  10   7    5.51    0.91 
   6  10  -7    6.50    0.92 
   5 -10  -7    6.94    0.91 
  -5 -10   7    7.71    0.84 
   5  10  -7    7.87    0.82 
  -5  10   7    7.03    0.98 
  -4 -10   7    0.17    0.25 
   4 -10  -7   -0.08    0.28 
   4  10  -7    0.72    0.35 
  -4  10   7    0.10    0.25 
  -3 -10   7   11.09    0.87 
   3 -10  -7   14.50    1.00 
   3  10  -7   13.94    0.94 
  -3  10   7   12.70    1.03 
  -2 -10   7   51.39    1.80 
   2 -10  -7   48.69    1.90 
   2  10  -7   49.88    1.84 
  -2  10   7   50.55    2.06 
   1 -10  -7   32.59    1.48 
  -1 -10   7   34.36    1.31 
  -1 -10   7   34.84    1.34 
   1  10  -7   33.47    1.46 
  -1  10   7   35.20    1.65 
   0 -10   7    3.66    0.50 
   0 -10  -7    4.60    0.65 
   0  10  -7    2.58    0.50 
   0  10   7    5.21    0.77 
  -1 -10  -7    4.37    0.66 
   1 -10   7    5.03    0.63 
  -1  10  -7    6.28    0.78 
   1  10   7    6.17    0.82 
  -2 -10  -7    0.38    0.28 
   2 -10   7    0.00    0.22 
   2  10   7    0.21    0.25 
  -2  10  -7    0.17    0.28 
   3 -10   7    0.58    0.32 
  -3 -10  -7    0.45    0.28 
   3  10   7   -0.15    0.21 
  -3  10  -7   -0.01    0.28 
  -4 -10  -7    2.32    0.54 
   4 -10   7    2.99    0.65 
  -4 -10  -7    1.65    0.52 
   4  10   7    1.31    0.48 
  -4  10  -7    1.94    0.55 
   4  10   7    1.54    0.48 
   5 -10   7    1.12    0.48 
  -5 -10  -7    0.30    0.36 
   5  10   7    1.05    0.45 
  -5  10  -7    0.35    0.41 
  -6 -10  -7    0.42    0.42 
   6  10   7    0.19    0.42 
  -6  10  -7   -0.09    0.44 
  -9  11   7    3.40    0.87 
  -8 -11   7    0.87    0.56 
   8 -11  -7    2.46    0.77 
  -8  11   7    1.21    0.55 
   8  11  -7    1.57    0.59 
   7 -11  -7    0.23    0.38 
  -7 -11   7   -0.01    0.38 
  -7  11   7    0.36    0.40 
   7  11  -7    0.13    0.33 
   6 -11  -7    6.19    0.93 
  -6 -11   7    4.99    0.88 
  -6  11   7    6.41    1.00 
   6  11  -7    6.57    0.97 
  -5 -11   7    3.03    0.65 
   5 -11  -7    3.36    0.67 
  -5  11   7    4.09    0.78 
   5  11  -7    3.06    0.65 
   4 -11  -7   11.93    1.01 
  -4 -11   7   14.93    1.09 
  -4  11   7   14.45    1.15 
   4  11  -7   14.51    1.05 
  -3 -11   7    3.74    0.63 
   3 -11  -7    3.75    0.66 
  -3  11   7    2.85    0.62 
   3  11  -7    3.92    0.65 
  -2 -11   7   13.25    0.91 
   2 -11  -7   13.42    0.99 
  -2  11   7   14.05    1.09 
   2  11  -7   15.40    1.01 
  -1 -11   7    7.15    0.62 
   1 -11  -7    6.07    0.80 
   1  11  -7    5.29    0.70 
  -1  11   7    6.23    0.87 
   0 -11  -7   68.52    2.31 
   0 -11   7   69.95    1.97 
   0  11  -7   71.91    2.32 
   0  11   7   64.82    2.45 
  -1 -11  -7   10.68    0.86 
   1 -11   7   11.74    0.79 
   1  11   7   12.67    1.02 
  -1  11  -7   12.52    0.93 
  -2 -11  -7    5.75    0.79 
   2 -11   7    4.74    0.69 
   2  11   7    7.75    0.99 
  -2  11  -7    5.69    0.81 
  -3 -11  -7   10.49    0.91 
   3 -11   7   12.46    0.97 
  -3  11  -7   13.62    1.04 
   3  11   7   14.76    1.11 
  -4 -11  -7    8.52    0.84 
  -4 -11  -7    8.41    0.87 
   4 -11   7    9.53    0.93 
  -4  11  -7    9.97    0.97 
   4  11   7    8.61    1.07 
   5 -11   7    6.79    1.00 
  -5 -11  -7    6.29    0.87 
  -5  11  -7    5.03    0.87 
  -8 -12   7    1.60    0.63 
   8 -12  -7    1.35    0.60 
   8  12  -7    2.25    0.66 
  -8  12   7    2.69    0.76 
  -7 -12   7    0.03    0.38 
   7 -12  -7    0.02    0.40 
  -7  12   7   -0.10    0.33 
   7  12  -7    0.15    0.27 
  -6 -12   7    0.58    0.45 
   6 -12  -7    0.72    0.43 
   6  12  -7    0.64    0.40 
  -6  12   7    0.79    0.48 
   5 -12  -7    0.64    0.39 
  -5 -12   7    0.43    0.40 
  -5  12   7   -0.11    0.20 
   5  12  -7   -0.22    0.28 
   4 -12  -7    6.04    0.89 
  -4 -12   7    6.79    0.92 
   4  12  -7    6.71    0.91 
  -4  12   7    5.31    0.90 
  -3 -12   7    6.10    0.83 
   3 -12  -7    5.13    0.78 
   3  12  -7    5.24    0.76 
  -3  12   7    4.73    0.79 
  -2 -12   7   10.81    0.85 
   2 -12  -7    9.28    0.86 
  -2  12   7   10.06    0.97 
   2  12  -7   11.31    0.90 
  -1 -12   7    3.33    0.55 
   1 -12  -7    2.89    0.60 
  -1  12   7    3.12    0.68 
   1  12  -7    3.22    0.61 
   0 -12  -7   23.38    1.30 
   0  12  -7   22.53    1.25 
   0  12   7   25.59    1.49 
   1 -12   7   -0.08    0.20 
  -1 -12  -7    0.03    0.27 
  -1  12  -7    0.11    0.25 
   1  12   7    0.25    0.30 
  -2 -12  -7    1.24    0.42 
   2 -12   7    1.68    0.44 
   2  12   7    1.40    0.51 
  -2  12  -7    1.71    0.49 
  -3 -12  -7    0.34    0.32 
   3 -12   7    0.04    0.30 
  -3  12  -7    0.35    0.34 
   3  12   7    0.17    0.33 
  -4 -12  -7    0.66    0.37 
  -4 -12  -7    0.56    0.36 
   4 -12   7    0.68    0.37 
   4  12   7    0.40    0.41 
   5 -12   7    2.37    0.68 
  -5  12  -7    1.10    0.56 
  -8  13   7    0.36    0.47 
  -7 -13   7   -0.17    0.30 
   7 -13  -7    0.50    0.47 
   7  13  -7    0.13    0.41 
  -7  13   7    0.10    0.44 
  -6 -13   7    9.12    1.21 
   6 -13  -7    9.82    1.06 
  -6  13   7    8.88    1.20 
   6  13  -7   10.04    1.23 
  -5 -13   7    8.54    1.12 
   5 -13  -7    6.29    0.95 
  -5  13   7    7.31    1.07 
   5  13  -7    7.60    1.01 
  -4 -13   7    8.61    0.91 
   4 -13  -7    8.08    1.04 
   4  13  -7    8.23    0.85 
  -4  13   7    6.69    0.99 
  -3 -13   7    2.40    0.57 
   3 -13  -7    2.06    0.53 
  -3  13   7    1.34    0.48 
   3  13  -7    1.26    0.43 
   2 -13  -7    3.39    0.65 
  -2 -13   7    3.07    0.59 
  -2  13   7    3.06    0.71 
   2  13  -7    3.18    0.62 
   1 -13  -7    2.57    0.59 
  -1 -13   7    3.24    0.55 
  -1  13   7    3.73    0.75 
   1  13  -7    3.04    0.58 
   0 -13  -7   13.82    1.04 
   0  13  -7   14.50    1.01 
   0  13   7   15.12    1.20 
  -1 -13  -7   14.99    1.05 
  -1  13  -7   14.09    1.02 
   1  13   7   11.26    1.06 
  -2 -13  -7    0.53    0.33 
   2 -13   7    0.54    0.30 
  -2  13  -7    0.29    0.32 
   2  13   7    0.50    0.42 
   3 -13   7   -0.04    0.27 
  -3 -13  -7    0.25    0.29 
  -3  13  -7    0.17    0.32 
   3  13   7   -0.20    0.33 
   4 -13   7    2.16    0.62 
  -4 -13  -7    2.52    0.66 
   4  13   7    1.52    0.56 
  -4  13  -7    1.69    0.55 
   5 -13   7    2.90    0.72 
  -5  13  -7    4.11    0.84 
   7 -14  -7    6.90    1.12 
  -7 -14   7    6.85    1.10 
   7  14  -7    5.22    0.94 
  -7  14   7    4.52    0.94 
   6 -14  -7   11.88    1.16 
  -6 -14   7   11.22    1.18 
  -6  14   7   10.89    1.15 
   6  14  -7   10.07    1.07 
   5 -14  -7    0.26    0.35 
  -5 -14   7    0.20    0.37 
  -5  14   7    0.22    0.42 
   5  14  -7    0.20    0.38 
   4 -14  -7    1.02    0.46 
  -4 -14   7   -0.07    0.30 
  -4  14   7    0.81    0.46 
   4  14  -7    0.57    0.38 
   3 -14  -7    7.00    0.96 
  -3 -14   7    7.65    0.82 
   3  14  -7    9.71    0.90 
  -3  14   7    8.69    1.15 
  -2 -14   7    1.99    0.51 
   2 -14  -7    1.82    0.52 
   2  14  -7    1.75    0.50 
  -2  14   7    1.52    0.57 
   1 -14  -7    0.04    0.31 
   1  14  -7    0.04    0.30 
  -1  14   7   -0.16    0.31 
   0 -14  -7    0.87    0.37 
   0  14  -7    0.79    0.36 
   0  14   7    1.14    0.50 
  -1 -14  -7    0.83    0.40 
  -1  14  -7    0.68    0.38 
   1  14   7    0.31    0.35 
  -2 -14  -7    3.81    0.68 
  -2  14  -7    5.33    0.81 
   2  14   7    5.58    0.95 
   3 -14   7    2.44    0.58 
  -3 -14  -7    2.47    0.59 
   3  14   7    1.66    0.62 
  -3  14  -7    2.72    0.63 
  -4 -14  -7   -0.02    0.35 
   4 -14   7    0.14    0.37 
   4  14   7   -0.39    0.28 
  -4  14  -7   -0.20    0.30 
  -7  15   7    1.22    0.62 
   7  15  -7    0.55    0.45 
  -6 -15   7   -0.17    0.34 
   6 -15  -7    0.07    0.31 
   6  15  -7    0.79    0.45 
  -6  15   7    0.58    0.45 
   5 -15  -7    0.57    0.46 
  -5 -15   7    0.23    0.41 
   5  15  -7    0.30    0.38 
  -5  15   7    0.29    0.39 
   4 -15  -7    1.72    0.54 
  -4 -15   7    3.33    0.73 
  -4  15   7    0.33    0.44 
   4  15  -7    2.21    0.58 
   3 -15  -7    0.57    0.39 
  -3 -15   7    0.28    0.31 
   3  15  -7   -0.36    0.25 
  -3  15   7   -0.06    0.32 
   2 -15  -7    0.73    0.44 
  -2 -15   7    0.61    0.40 
   2  15  -7    1.01    0.43 
  -2  15   7    1.32    0.53 
   1 -15  -7    1.76    0.52 
   1  15  -7    1.74    0.51 
  -1  15   7    1.14    0.48 
   0 -15  -7   -0.19    0.27 
   0  15  -7    0.81    0.38 
   0  15   7    1.30    0.53 
  -1 -15  -7    3.64    0.68 
  -1  15  -7    2.64    0.60 
   1  15   7    3.25    0.75 
  -2 -15  -7    1.90    0.50 
  -2  15  -7    3.43    0.69 
   2  15   7    2.23    0.68 
   3  15   7   -0.25    0.38 
  -3  15  -7   -0.06    0.31 
  -4 -15  -7    0.30    0.39 
   4  15   7    0.29    0.54 
  -4  15  -7   -0.05    0.38 
   6 -16  -7    5.20    1.14 
  -6 -16   7    4.62    0.96 
  -6  16   7    4.82    0.97 
   6  16  -7    6.93    1.06 
  -5 -16   7   -0.04    0.37 
   5 -16  -7   -0.31    0.25 
  -5  16   7    0.13    0.48 
   5  16  -7   -0.26    0.31 
   4 -16  -7   -0.07    0.31 
  -4 -16   7    0.22    0.34 
  -4  16   7    0.20    0.37 
   4  16  -7    0.30    0.41 
   3 -16  -7   12.31    1.11 
  -3 -16   7   12.35    1.09 
   3  16  -7   10.08    0.98 
  -3  16   7    9.25    1.31 
   2 -16  -7    7.43    1.01 
  -2 -16   7    7.82    0.84 
  -2  16   7    8.93    1.29 
   2  16  -7    9.66    0.92 
   1 -16  -7    7.08    0.96 
   1  16  -7    6.93    0.90 
  -1  16   7    5.89    1.02 
   0 -16  -7   -0.08    0.30 
   0  16   7    0.76    0.45 
   0  16  -7    0.23    0.29 
  -1 -16  -7    0.32    0.35 
   1  16   7   -0.07    0.38 
  -1  16  -7    0.22    0.33 
  -2  16  -7    5.66    0.84 
   2  16   7    7.10    1.13 
   3  16   7    2.05    0.68 
  -3  16  -7    1.74    0.58 
  -4  16  -7    0.59    0.49 
   6  17  -7    1.58    0.72 
  -5 -17   7    0.04    0.43 
   5 -17  -7    0.57    0.50 
   5  17  -7    1.43    0.58 
  -5  17   7    0.03    0.46 
  -4 -17   7    0.25    0.38 
   4 -17  -7   -0.11    0.39 
  -4  17   7    0.13    0.41 
   4  17  -7   -0.18    0.36 
   3 -17  -7    0.89    0.47 
  -3 -17   7    1.20    0.50 
  -3  17   7    0.51    0.52 
   3  17  -7    0.40    0.39 
   2 -17  -7    0.48    0.41 
  -2  17   7    0.28    0.46 
   2  17  -7    0.65    0.39 
   1 -17  -7    0.56    0.43 
   1  17  -7    0.69    0.44 
  -1  17   7    0.61    0.51 
   0 -17  -7    1.62    0.51 
   0  17   7    1.59    0.62 
   0  17  -7    1.04    0.46 
  -1  17  -7   10.68    0.97 
   1  17   7   12.70    1.57 
   2  17   7    0.92    0.54 
  -2  17  -7    0.62    0.39 
   5  18  -7    0.40    0.44 
   4 -18  -7   -0.23    0.37 
  -4 -18   7   -0.07    0.46 
   4  18  -7   -0.50    0.31 
  -3 -18   7    2.03    0.63 
   3 -18  -7    3.50    0.78 
  -3  18   7    3.10    0.98 
   3  18  -7    1.53    0.54 
   2 -18  -7    2.35    0.64 
  -2  18   7    1.92    0.67 
   2  18  -7    1.61    0.53 
   1 -18  -7    4.40    0.83 
  -1  18   7    4.31    0.92 
   1  18  -7    5.04    0.82 
   0  18   7    9.58    1.37 
  -4 -19   7    1.20    0.64 
   3 -19  -7    0.19    0.46 
   2 -19  -7    0.20    0.40 
  10   0  -8    0.82    0.52 
 -10   0   8    0.63    0.52 
  -9   0   8    0.95    0.53 
   9   0  -8    2.08    0.60 
   8   0  -8    5.14    0.84 
   8   0  -8    5.49    0.73 
  -8   0   8    4.80    0.87 
  -7   0   8    5.45    0.90 
   7   0  -8    4.74    0.74 
   7   0  -8    3.87    0.60 
  -6   0   8   96.94    3.11 
   6   0  -8  102.01    2.73 
   6   0  -8   98.89    2.85 
  -5   0   8   25.65    1.39 
   5   0  -8   27.14    1.24 
   5   0  -8   26.83    1.18 
   4   0  -8   23.42    1.05 
  -4   0   8   22.70    1.21 
   4   0  -8   22.26    1.04 
   3   0  -8   32.82    1.24 
   3   0  -8   32.87    1.25 
  -3   0   8   35.44    1.44 
   2   0  -8    1.21    0.30 
   2   0  -8    1.89    0.37 
  -2   0   8    1.53    0.34 
   1   0  -8   21.33    1.01 
  -1   0   8   21.86    0.96 
   1   0  -8   20.92    0.96 
  -1   0   8   22.22    1.04 
   0   0   8   12.60    0.66 
   0   0  -8   13.44    0.82 
   0   0  -8   12.92    0.77 
   0   0   8   13.55    0.84 
  -1   0  -8   36.75    1.49 
  -1   0  -8   36.61    1.43 
   1   0   8   38.07    1.12 
   1   0   8   38.66    1.56 
   2   0   8   13.78    0.96 
  -2   0  -8   14.07    0.94 
   3   0   8    9.06    0.86 
  -3   0  -8    9.58    0.83 
   4   0   8    8.34    0.87 
  -4   0  -8   10.78    0.94 
   5   0   8    2.08    0.61 
  -5   0  -8    1.81    0.55 
  -6   0  -8    1.92    0.60 
   6   0   8    2.21    0.65 
  10  -1  -8    0.39    0.43 
 -10  -1   8    1.13    0.59 
 -10   1   8    0.22    0.47 
  10   1  -8    0.63    0.46 
   9  -1  -8    0.44    0.38 
  -9  -1   8   -0.38    0.32 
   9  -1  -8    0.00    0.29 
  -9   1   8    0.09    0.41 
   9   1  -8   -0.07    0.32 
  -8  -1   8   -0.16    0.31 
   8  -1  -8   -0.35    0.22 
   8  -1  -8    0.15    0.32 
   8   1  -8   -0.22    0.27 
  -8   1   8    0.14    0.37 
   7  -1  -8    0.51    0.32 
   7  -1  -8    1.22    0.40 
  -7  -1   8   -0.24    0.30 
  -7   1   8    0.99    0.50 
   7   1  -8    0.26    0.27 
   7   1  -8    0.63    0.33 
   6  -1  -8    0.43    0.30 
  -6  -1   8   -0.33    0.28 
   6  -1  -8    0.08    0.25 
   6   1  -8    0.56    0.28 
  -6   1   8    0.49    0.37 
   6   1  -8   -0.10    0.22 
  -5  -1   8   39.18    1.73 
   5  -1  -8   40.27    1.51 
   5  -1  -8   39.07    1.49 
  -5   1   8   37.30    1.69 
   5   1  -8   37.35    1.39 
   5   1  -8   39.14    1.55 
   4  -1  -8    1.16    0.32 
   4  -1  -8    1.22    0.31 
  -4  -1   8    1.43    0.41 
  -4   1   8    1.39    0.41 
   4   1  -8    1.91    0.40 
   4   1  -8    1.67    0.35 
  -3  -1   8   -0.27    0.15 
   3  -1  -8   -0.13    0.11 
   3  -1  -8    0.07    0.18 
  -3   1   8   -0.05    0.18 
   3   1  -8    0.17    0.16 
   3   1  -8    0.12    0.16 
   2  -1  -8    4.23    0.54 
   2  -1  -8    3.54    0.46 
  -2  -1   8    4.61    0.58 
   2   1  -8    4.67    0.46 
  -2   1   8    4.57    0.58 
   2   1  -8    4.79    0.46 
   1  -1  -8    6.68    0.58 
   1  -1  -8    6.72    0.53 
  -1  -1   8    7.82    0.56 
  -1  -1   8    7.50    0.60 
   1   1  -8    7.40    0.58 
  -1   1   8    7.68    0.58 
   1   1  -8    7.62    0.59 
   0  -1   8    3.95    0.37 
   0  -1  -8    4.30    0.58 
   0  -1  -8    2.87    0.46 
   0  -1   8    3.04    0.51 
   0   1  -8    3.63    0.52 
   0   1   8    3.17    0.51 
   0   1   8    3.61    0.39 
   0   1  -8    3.83    0.52 
  -1  -1  -8    0.43    0.28 
   1  -1   8    0.51    0.25 
  -1  -1  -8    0.32    0.23 
   1   1   8    0.50    0.32 
   1   1   8    0.87    0.23 
  -1   1  -8    0.86    0.30 
  -1   1  -8    0.48    0.27 
   2  -1   8   22.45    1.22 
  -2  -1  -8   23.48    1.23 
  -2  -1  -8   22.76    1.16 
   2   1   8   22.98    1.25 
  -2   1  -8   23.61    1.21 
   3  -1   8   41.67    1.77 
  -3  -1  -8   40.28    1.69 
   3   1   8   42.60    1.81 
  -3   1  -8   37.80    1.68 
  -4  -1  -8    0.93    0.41 
   4  -1   8    1.50    0.46 
   4   1   8    1.79    0.50 
  -4   1  -8    0.86    0.39 
   5  -1   8    0.32    0.35 
  -5  -1  -8   -0.07    0.31 
   5   1   8    0.45    0.29 
  -5   1  -8    0.11    0.34 
   6  -1   8    0.30    0.38 
  -6  -1  -8   -0.51    0.29 
   6   1   8    0.23    0.42 
  -6   1  -8   -0.35    0.33 
  10  -2  -8    0.10    0.43 
 -10  -2   8   -0.16    0.48 
 -10   2   8   -0.21    0.41 
  10   2  -8   -0.04    0.46 
   9  -2  -8    0.36    0.34 
  -9  -2   8   -0.62    0.37 
   9  -2  -8    0.15    0.32 
  -9   2   8    0.06    0.43 
   9   2  -8   -0.07    0.34 
   8  -2  -8    1.25    0.45 
  -8  -2   8    1.50    0.58 
   8  -2  -8    1.04    0.41 
  -8   2   8    1.04    0.51 
   8   2  -8    1.72    0.56 
   7  -2  -8    4.50    0.67 
   7  -2  -8    6.28    0.80 
  -7  -2   8    4.24    0.79 
   7   2  -8    5.29    0.57 
   7   2  -8    6.14    0.86 
  -7   2   8    5.79    0.92 
  -6  -2   8    4.67    0.78 
   6  -2  -8    6.33    0.77 
   6  -2  -8    3.81    0.62 
   6   2  -8    4.85    0.52 
  -6   2   8    6.02    0.86 
   6   2  -8    6.06    0.79 
  -5  -2   8   31.70    1.55 
   5  -2  -8   31.00    1.28 
   5  -2  -8   31.08    1.35 
  -5   2   8   29.30    1.49 
   5   2  -8   30.41    1.36 
   5   2  -8   31.53    1.22 
   4  -2  -8   18.50    0.98 
  -4  -2   8   20.23    1.13 
   4  -2  -8   17.17    0.87 
  -4   2   8   17.56    1.08 
   4   2  -8   19.10    1.00 
   4   2  -8   18.48    0.88 
   3  -2  -8   17.19    0.92 
   3  -2  -8   16.80    0.82 
  -3  -2   8   17.36    0.98 
  -3   2   8   16.57    0.98 
   3   2  -8   17.56    0.83 
   3   2  -8   17.23    0.91 
   2  -2  -8   38.62    1.43 
   2  -2  -8   37.75    1.25 
  -2  -2   8   38.28    1.39 
  -2   2   8   39.66    1.49 
   2   2  -8   38.22    1.39 
   2   2  -8   38.68    1.33 
  -1  -2   8    8.59    0.57 
   1  -2  -8    8.34    0.63 
  -1  -2   8    9.29    0.65 
   1  -2  -8    9.52    0.60 
   1   2  -8    9.32    0.66 
   1   2  -8    8.08    0.60 
  -1   2   8    8.41    0.65 
   0  -2  -8   16.05    0.93 
   0  -2   8   15.19    0.68 
   0  -2  -8   16.28    0.83 
   0  -2   8   16.59    0.92 
   0   2  -8   15.38    0.87 
   0   2   8   16.23    0.82 
   0   2   8   15.11    0.93 
   0   2  -8   15.35    0.88 
   1  -2   8   34.82    1.46 
  -1  -2  -8   36.58    1.49 
  -1  -2  -8   39.19    1.42 
   1   2   8   37.39    1.24 
  -1   2  -8   34.79    1.44 
   1   2   8   36.20    1.52 
  -2  -2  -8    1.51    0.39 
   2  -2   8    2.38    0.50 
  -2  -2  -8    2.61    0.49 
   2   2   8    1.64    0.44 
  -2   2  -8    1.21    0.40 
  -3  -2  -8    6.13    0.77 
   3  -2   8    6.75    0.85 
  -3  -2  -8    7.05    0.76 
  -3   2  -8    5.39    0.77 
   3   2   8    7.19    0.89 
   4  -2   8   22.66    1.34 
  -4  -2  -8   22.73    1.30 
   4   2   8   19.96    1.30 
  -4   2  -8   22.49    1.35 
   5  -2   8    1.73    0.52 
  -5  -2  -8    0.89    0.43 
  -5   2  -8    1.24    0.52 
   5   2   8    0.82    0.44 
   6  -2   8    0.39    0.39 
  -6  -2  -8    0.14    0.38 
   6   2   8    0.04    0.33 
  -6   2  -8   -0.21    0.24 
 -10  -3   8    1.31    0.66 
  10  -3  -8    3.47    0.74 
  10  -3  -8    2.05    0.60 
 -10   3   8    2.71    0.78 
  10   3  -8    3.51    0.84 
   9  -3  -8    0.24    0.34 
  -9  -3   8   -0.12    0.34 
   9  -3  -8    0.89    0.45 
   9   3  -8    0.82    0.46 
  -9   3   8   -0.46    0.33 
  -8  -3   8   13.71    1.26 
   8  -3  -8   14.32    1.08 
   8  -3  -8   14.70    1.08 
   8   3  -8   14.37    1.17 
  -8   3   8   14.70    1.26 
   7  -3  -8    5.01    0.73 
  -7  -3   8    4.01    0.79 
   7  -3  -8    3.02    0.63 
   7   3  -8    3.62    0.67 
  -7   3   8    3.93    0.77 
   6  -3  -8    0.09    0.24 
   6  -3  -8    0.15    0.21 
  -6  -3   8    0.03    0.28 
  -6   3   8    0.05    0.23 
   6   3  -8    0.45    0.30 
   6   3  -8    0.39    0.23 
   5  -3  -8   52.07    1.70 
   5  -3  -8   51.67    1.85 
  -5  -3   8   51.11    2.02 
   5   3  -8   51.52    1.88 
   5   3  -8   49.27    1.56 
  -5   3   8   54.82    2.08 
  -4  -3   8    0.15    0.26 
   4  -3  -8    0.53    0.27 
   4  -3  -8    0.40    0.21 
   4   3  -8    0.43    0.21 
  -4   3   8    0.00    0.23 
   4   3  -8    0.27    0.23 
   3  -3  -8    1.80    0.33 
  -3  -3   8    0.97    0.33 
   3  -3  -8    1.06    0.29 
   3   3  -8    1.58    0.37 
   3   3  -8    1.31    0.30 
  -3   3   8    1.74    0.44 
   2  -3  -8    0.80    0.28 
  -2  -3   8    1.28    0.33 
   2  -3  -8    0.85    0.24 
   2   3  -8    0.58    0.23 
  -2   3   8    0.46    0.26 
   2   3  -8    0.73    0.28 
   1  -3  -8   17.94    0.81 
   1  -3  -8   16.96    0.94 
  -1  -3   8   16.74    0.79 
  -1  -3   8   16.34    0.86 
  -1   3   8   16.06    0.90 
   1   3  -8   17.07    0.85 
   1   3  -8   15.97    0.89 
   0  -3   8    0.11    0.20 
   0  -3  -8    0.33    0.25 
   0  -3   8    0.34    0.16 
   0  -3  -8    0.36    0.20 
   0   3  -8   -0.01    0.19 
   0   3   8    0.03    0.22 
   0   3   8    0.45    0.22 
   0   3  -8   -0.16    0.16 
   1  -3   8   89.05    2.52 
  -1  -3  -8   82.12    2.48 
  -1  -3  -8   84.01    2.30 
   1   3   8   81.20    2.51 
   1   3   8   87.62    2.25 
  -1   3  -8   86.03    2.49 
   2  -3   8    0.09    0.25 
  -2  -3  -8    0.87    0.33 
  -2  -3  -8    0.30    0.28 
   2   3   8    0.94    0.29 
  -2   3  -8    0.65    0.30 
   2   3   8    0.07    0.27 
   3  -3   8    1.32    0.44 
  -3  -3  -8    1.02    0.37 
  -3  -3  -8    1.72    0.46 
  -3   3  -8    2.02    0.52 
   3   3   8    1.73    0.46 
   4  -3   8   45.94    1.97 
  -4  -3  -8   44.70    1.93 
  -4  -3  -8   40.51    1.77 
   4   3   8   43.72    1.94 
  -4   3  -8   42.62    1.89 
   5  -3   8    1.34    0.56 
  -5  -3  -8    1.57    0.52 
  -5   3  -8    0.71    0.48 
   5   3   8    0.40    0.40 
  -6  -3  -8    0.22    0.43 
   6  -3   8    1.41    0.59 
   6   3   8    1.68    0.63 
  -6   3  -8    2.37    0.67 
  10  -4  -8    0.39    0.38 
 -10  -4   8    0.79    0.65 
 -10   4   8    0.70    0.45 
  10   4  -8    0.07    0.47 
   9  -4  -8    0.10    0.34 
  -9  -4   8   -0.27    0.37 
   9  -4  -8   -0.07    0.35 
  -9   4   8   -0.12    0.34 
   9   4  -8    0.49    0.40 
   8  -4  -8    6.62    0.92 
   8  -4  -8    7.89    0.81 
  -8  -4   8    6.35    1.04 
   8   4  -8    7.15    1.00 
  -8   4   8    6.87    1.03 
  -7  -4   8    1.64    0.58 
   7  -4  -8    1.03    0.41 
   7  -4  -8    1.52    0.47 
   7   4  -8    1.59    0.51 
  -7   4   8    1.30    0.50 
  -6  -4   8    1.06    0.47 
   6  -4  -8   -0.01    0.24 
   6  -4  -8    0.85    0.31 
   6   4  -8    1.00    0.41 
  -6   4   8    1.48    0.48 
  -5  -4   8    0.20    0.31 
   5  -4  -8    0.02    0.18 
   5  -4  -8    0.12    0.23 
   5   4  -8    0.08    0.25 
  -5   4   8   -0.26    0.21 
   5   4  -8   -0.11    0.17 
  -4  -4   8    3.71    0.63 
   4  -4  -8    4.28    0.44 
   4  -4  -8    5.01    0.66 
   4   4  -8    4.99    0.44 
   4   4  -8    5.05    0.68 
  -4   4   8    4.42    0.72 
   3  -4  -8    2.40    0.35 
   3  -4  -8    2.87    0.51 
  -3  -4   8    2.65    0.49 
  -3   4   8    2.46    0.50 
   3   4  -8    2.58    0.45 
   3   4  -8    2.87    0.40 
   2  -4  -8   10.27    0.74 
   2  -4  -8   10.92    0.58 
  -2  -4   8    9.97    0.68 
   2   4  -8    9.92    0.72 
  -2   4   8   11.54    0.82 
   2   4  -8   11.14    0.64 
   1  -4  -8    1.21    0.35 
  -1  -4   8    1.10    0.29 
   1  -4  -8    0.97    0.24 
  -1  -4   8    0.81    0.24 
  -1   4   8    0.71    0.28 
   1   4  -8    1.01    0.31 
   1   4  -8    1.24    0.29 
   0  -4   8    1.07    0.32 
   0  -4   8    1.01    0.22 
   0  -4  -8    1.13    0.30 
   0  -4  -8    0.68    0.31 
   0   4  -8    1.39    0.38 
   0   4   8    0.54    0.25 
   0   4  -8    1.15    0.32 
  -1  -4  -8  131.99    3.43 
   1  -4   8  133.97    3.36 
  -1  -4  -8  139.47    3.19 
   1   4   8  131.16    3.47 
   1   4   8  134.16    3.18 
  -1   4  -8  132.06    3.39 
   2  -4   8    4.04    0.65 
  -2  -4  -8    2.88    0.50 
  -2  -4  -8    2.81    0.56 
   2   4   8    2.43    0.42 
  -2   4  -8    2.55    0.54 
   2   4   8    3.42    0.61 
  -3  -4  -8    4.64    0.66 
   3  -4   8    3.59    0.61 
  -3  -4  -8    3.21    0.63 
  -3   4  -8    5.97    0.80 
   3   4   8    5.59    0.83 
   4  -4   8   13.92    1.11 
  -4  -4  -8   15.71    1.11 
  -4  -4  -8   17.87    1.14 
  -4   4  -8   14.81    1.12 
   4   4   8   16.28    1.15 
  -5  -4  -8   -0.21    0.30 
   5  -4   8    0.38    0.45 
  -5  -4  -8    0.46    0.38 
  -5   4  -8   -0.10    0.36 
   5   4   8   -0.06    0.31 
  -6  -4  -8   -0.36    0.34 
  -6  -4  -8   -0.17    0.33 
   6  -4   8    0.43    0.45 
   6   4   8    0.29    0.42 
  -6   4  -8   -0.09    0.30 
  10  -5  -8    4.59    0.91 
 -10   5   8    4.83    1.00 
   9  -5  -8    6.71    0.99 
  -9  -5   8    6.56    1.14 
  -9   5   8    6.90    1.09 
   9   5  -8    8.13    1.17 
  -8  -5   8    8.01    1.15 
   8  -5  -8    7.16    0.95 
  -8   5   8    8.90    1.18 
   8   5  -8    8.00    1.07 
   7  -5  -8    2.56    0.59 
  -7  -5   8    3.39    0.76 
   7  -5  -8    3.48    0.59 
   7   5  -8    3.20    0.70 
  -7   5   8    2.80    0.66 
   6  -5  -8    8.54    0.68 
   6  -5  -8    7.98    0.79 
  -6  -5   8    7.29    0.98 
  -6   5   8    8.43    0.90 
   6   5  -8    7.95    0.81 
   5  -5  -8    7.91    0.76 
   5  -5  -8    8.03    0.59 
  -5  -5   8    6.52    0.87 
   5   5  -8    8.45    0.74 
  -5   5   8    7.82    0.83 
   4  -5  -8    0.24    0.21 
   4  -5  -8    0.00    0.14 
  -4  -5   8   -0.30    0.19 
  -4   5   8    0.10    0.19 
   4   5  -8    0.07    0.17 
   4   5  -8   -0.05    0.22 
   3  -5  -8   38.92    1.57 
  -3  -5   8   36.76    1.51 
   3  -5  -8   39.61    1.21 
  -3   5   8   40.63    1.68 
   3   5  -8   35.78    1.47 
   3   5  -8   40.07    1.23 
   2  -5  -8    8.48    0.50 
  -2  -5   8    7.40    0.53 
   2  -5  -8    7.87    0.68 
  -2  -5   8    8.57    0.64 
  -2   5   8    8.65    0.73 
   2   5  -8    8.77    0.56 
   2   5  -8    8.54    0.66 
   1  -5  -8    4.04    0.37 
  -1  -5   8    3.96    0.41 
   1  -5  -8    4.27    0.62 
  -1  -5   8    4.25    0.53 
   1   5  -8    4.72    0.45 
   1   5  -8    3.90    0.56 
  -1   5   8    3.80    0.57 
   0  -5   8   12.33    0.68 
   0  -5  -8   12.94    0.70 
   0  -5   8   14.00    0.82 
   0  -5  -8   12.94    0.88 
   0   5   8   12.84    0.83 
   0   5  -8   12.89    0.87 
  -1  -5  -8   59.65    1.79 
  -1  -5  -8   60.71    2.07 
   1  -5   8   56.20    1.94 
   1   5   8   61.30    1.93 
  -1   5  -8   61.57    2.06 
   1   5   8   61.32    2.12 
   2  -5   8    1.77    0.43 
  -2  -5  -8    1.50    0.46 
  -2  -5  -8    1.86    0.42 
   2   5   8    1.72    0.38 
   2   5   8    0.92    0.40 
  -2   5  -8    1.32    0.46 
  -3  -5  -8   14.78    0.96 
  -3  -5  -8   16.25    1.09 
   3  -5   8   17.90    1.15 
  -3   5  -8   15.33    1.05 
   3   5   8   16.83    1.15 
  -4  -5  -8   10.78    0.95 
   4  -5   8   10.18    0.96 
  -4  -5  -8    8.19    0.80 
   4   5   8    9.45    0.93 
  -4   5  -8   11.39    1.01 
   5  -5   8   10.79    1.06 
  -5  -5  -8   13.37    1.11 
  -5  -5  -8   14.22    1.09 
  -5   5  -8   13.07    1.14 
   5   5   8   14.85    1.19 
   6  -5   8    0.77    0.48 
  -6  -5  -8   -0.08    0.37 
  -6  -5  -8   -0.12    0.32 
  -6   5  -8    0.37    0.48 
   6   5   8    0.40    0.39 
  10  -6  -8    0.07    0.46 
 -10   6   8    0.17    0.54 
  -9  -6   8    0.00    0.32 
   9  -6  -8   -0.38    0.31 
   9   6  -8   -0.22    0.40 
  -9   6   8    0.52    0.48 
  -8  -6   8   -0.48    0.28 
   8  -6  -8   -0.26    0.29 
  -8   6   8    0.21    0.38 
   8   6  -8    0.24    0.29 
  -7  -6   8    3.31    0.72 
   7  -6  -8    1.99    0.56 
   7   6  -8    2.91    0.64 
  -7   6   8    3.68    0.77 
  -6  -6   8    6.59    0.94 
   6  -6  -8    6.47    0.86 
   6   6  -8    7.61    0.96 
  -6   6   8    6.67    0.95 
   5  -6  -8    0.14    0.23 
  -5  -6   8    0.07    0.25 
   5   6  -8   -0.05    0.20 
  -5   6   8    0.84    0.41 
   4  -6  -8   58.58    1.61 
  -4  -6   8   61.69    2.14 
   4  -6  -8   61.10    2.11 
  -4   6   8   62.59    2.26 
   4   6  -8   54.41    1.99 
  -3  -6   8   20.13    1.10 
   3  -6  -8   22.70    0.84 
   3  -6  -8   22.15    1.18 
   3   6  -8   23.33    0.87 
   3   6  -8   22.65    1.17 
  -3   6   8   19.76    1.20 
   2  -6  -8    3.52    0.33 
  -2  -6   8    3.18    0.49 
  -2  -6   8    3.97    0.47 
   2  -6  -8    4.03    0.62 
   2   6  -8    2.52    0.46 
   2   6  -8    3.62    0.38 
  -2   6   8    2.87    0.56 
   1  -6  -8   -0.07    0.12 
  -1  -6   8   -0.07    0.12 
   1  -6  -8   -0.18    0.20 
  -1  -6   8   -0.19    0.13 
  -1   6   8    0.14    0.21 
   1   6  -8    0.15    0.22 
   1   6  -8   -0.13    0.11 
   0  -6  -8    5.88    0.75 
   0  -6   8    3.78    0.53 
   0  -6  -8    4.93    0.43 
   0   6   8    5.88    0.73 
   0   6  -8    5.60    0.71 
   1  -6   8    8.86    0.72
[truncated: 123,676 more chars]
